# Supplementary material for: Poly[3,3′-diethyl-1,1′-(ethane-1,2-di­yl)diimidazolium [tetra-μ-bromido-­diargentate(I)]]
Source: Acta Crystallogr Sect E Struct Rep Online. 2010 Jun 26;66(Pt 7):m845. doi: 10.1107/S160053681002146X (PMC3006904; doi:10.1107/S160053681002146X)
Supplement: Supplementary file 1 [file e-66-0m845-sup1.cif]

##############################################################################
###                                                                        ###
###        Electronic paper (Acta Crystallographica Section E)             ###
###                                                                        ###
##############################################################################
#                                                                            #
# This CIF contains the data in a paper accepted for publication in Acta     #
# Crystallographica Section E. It conforms to the requirements of Notes      #
# for Authors for Section E, and has been peer reviewed under the auspices   #
# of the IUCr Commission on Journals.                                        #
#                                                                            #
# Full details of the Crystallographic Information File format               #
# are given in the paper "The Crystallographic Information File (CIF):       #
# a New Standard Archive File for Crystallography" by S. R. Hall, F. H.      #
# Allen and I. D. Brown [Acta Cryst. (1991), A47, 655-685].                  #
#                                                                            #
# The current version of the core CIF dictionary is obtainable from          #
# ftp://ftp.iucr.org/pub/cif_core.dic. The current version number is 2.4.    #
#                                                                            #
# Software is freely available for graphical display of the structure(s) in  #
# this CIF.  For information consult the CIF home page http://www.iucr.org/  #
# cif/home.html                                                              #
#                                                                            #
# This file may be used for bona fide research purposes within the           #
# scientific community so long as proper attribution is given to the journal # 
# article from which it was obtained.                                        #
#                                                                            #
##############################################################################
                                             
data_I
_audit_creation_method     SHELXL-97
_chemical_name_systematic
;
Poly[3,3'-diethyl-1,1'-(ethane-1,2-diyl)diimidazolium
[tetra-\m-bromido-diargentate(I)]]
;
_chemical_name_common     ?
_chemical_formula_moiety     'C12 H20 N4 2+, Ag2 Br4 2-'
_chemical_formula_sum     'C12 H20 Ag2 Br4 N4'
_chemical_formula_iupac     '(C12 H20 N4) [Ag2 Br4]'
_chemical_formula_weight     755.90
_chemical_melting_point     ?
_symmetry_cell_setting     monoclinic
_symmetry_space_group_name_H-M     'P 21/c'
_symmetry_space_group_name_Hall     '-P 2ybc'
loop_
    _symmetry_equiv_pos_as_xyz
    'x, y, z'
    '-x, y+1/2, -z+1/2'
    '-x, -y, -z'
    'x, -y-1/2, z-1/2'
_cell_length_a     9.5593(13)
_cell_length_b     12.9512(17)
_cell_length_c     8.4565(11)
_cell_angle_alpha     90.00
_cell_angle_beta     106.294(2)
_cell_angle_gamma     90.00
_cell_volume     1004.9(2)
_cell_formula_units_Z     2
_cell_measurement_reflns_used     3112
_cell_measurement_theta_min     2.22
_cell_measurement_theta_max     27.80
_cell_measurement_temperature     296(2)
_exptl_crystal_description     block
_exptl_crystal_colour     colourless
_exptl_crystal_size_max     0.25
_exptl_crystal_size_mid     0.24
_exptl_crystal_size_min     0.22
_exptl_crystal_density_diffrn     2.498
_exptl_crystal_density_meas     ?
_exptl_crystal_density_method     'not measured'
_exptl_crystal_F_000     708
_exptl_absorpt_coefficient_mu     9.901
_exptl_absorpt_correction_type     multi-scan
_exptl_absorpt_process_details
;
(SADABS; Sheldrick, 2006)
;
_exptl_absorpt_correction_T_min     0.1910
_exptl_absorpt_correction_T_max     0.2193
_exptl_special_details
;
;
_diffrn_ambient_temperature     296(2)
_diffrn_radiation_type     MoK\a
_diffrn_radiation_wavelength     0.71073
_diffrn_radiation_source     'fine-focus sealed tube'
_diffrn_radiation_monochromator     graphite
_diffrn_measurement_device_type     'Bruker SMART CCD area-detector'
_diffrn_measurement_method     'phi and omega scans'
_diffrn_detector_area_resol_mean     ?
_diffrn_reflns_number     5036
_diffrn_reflns_av_R_equivalents     0.0233
_diffrn_reflns_av_sigmaI/netI     0.0247
_diffrn_reflns_theta_min     2.72
_diffrn_reflns_theta_max     25.01
_diffrn_reflns_theta_full     25.01
_diffrn_measured_fraction_theta_max     0.999
_diffrn_measured_fraction_theta_full     0.999
_diffrn_reflns_limit_h_min     -11
_diffrn_reflns_limit_h_max     11
_diffrn_reflns_limit_k_min     -15
_diffrn_reflns_limit_k_max     14
_diffrn_reflns_limit_l_min     -10
_diffrn_reflns_limit_l_max     5
_diffrn_standards_number     0
_diffrn_standards_interval_count     .
_diffrn_standards_interval_time     .
_diffrn_standards_decay_%     ?
_refine_special_details
;
Refinement of <i>F</i>^2^ against ALL reflections. The weighted <i>R</i>-factor
wR and goodness of fit <i>S</i> are based on <i>F</i>^2^, conventional
<i>R</i>-factors <i>R</i> are based on <i>F</i>, with <i>F</i> set to zero for
negative <i>F</i>^2^. The threshold expression of <i>F</i>^2^ >
\s(<i>F</i>^2^) is used only for calculating <i>R</i>-factors(gt) etc. and is
not relevant to the choice of reflections for refinement. <i>R</i>-factors
based on <i>F</i>^2^ are statistically about twice as large as those based on
<i>F</i>, and <i>R</i>- factors based on ALL data will be even larger.
;
_reflns_number_total     1766
_reflns_number_gt     1533
_reflns_threshold_expression     I>2sigma(I)
_refine_ls_structure_factor_coef     Fsqd
_refine_ls_matrix_type     full
_refine_ls_R_factor_all     0.0371
_refine_ls_R_factor_gt     0.0313
_refine_ls_wR_factor_gt     0.0752
_refine_ls_wR_factor_ref     0.0774
_refine_ls_goodness_of_fit_ref     1.057
_refine_ls_restrained_S_all     1.057
_refine_ls_number_reflns     1766
_refine_ls_number_parameters     101
_refine_ls_number_restraints     0
_refine_ls_hydrogen_treatment     constr
_refine_ls_weighting_scheme     calc
_refine_ls_weighting_details
         'calc w=1/[\s^2^(Fo^2^)+(0.0366P)^2^+1.7373P] where P=(Fo^2^+2Fc^2^)/3'
_atom_sites_solution_hydrogens     geom
_atom_sites_solution_primary     direct
_atom_sites_solution_secondary     difmap
_refine_ls_shift/su_max     0.001
_refine_ls_shift/su_mean     0.000
_refine_diff_density_max     0.641
_refine_diff_density_min     -0.877
_refine_ls_extinction_method     none
_refine_ls_extinction_coef     ?
loop_
    _atom_type_symbol
    _atom_type_description
    _atom_type_scat_dispersion_real
    _atom_type_scat_dispersion_imag
    _atom_type_scat_source
    'C' 'C' 0.0033 0.0016
                         'International Tables Vol C Tables 4.2.6.8 and 6.1.1.4'
    'H' 'H' 0.0000 0.0000
                         'International Tables Vol C Tables 4.2.6.8 and 6.1.1.4'
    'N' 'N' 0.0061 0.0033
                         'International Tables Vol C Tables 4.2.6.8 and 6.1.1.4'
    'Br' 'Br' -0.2901 2.4595
                         'International Tables Vol C Tables 4.2.6.8 and 6.1.1.4'
    'Ag' 'Ag' -0.8971 1.1015
                         'International Tables Vol C Tables 4.2.6.8 and 6.1.1.4'
_computing_data_collection     'SMART (Bruker, 2006)'
_computing_cell_refinement     'SAINT (Bruker, 2006)'
_computing_data_reduction     'SAINT (Bruker, 2006)'
_computing_structure_solution     'SHELXS97 (Sheldrick, 2008)'
_computing_structure_refinement     'SHELXL97 (Sheldrick, 2008)'
_computing_molecular_graphics     'DIAMOND (Crystal Impact, 2008)'
_computing_publication_material     'SHELXL97 (Sheldrick, 2008)'
loop_
    _atom_site_type_symbol
    _atom_site_label
    _atom_site_fract_x
    _atom_site_fract_y
    _atom_site_fract_z
    _atom_site_U_iso_or_equiv
    _atom_site_adp_type
    _atom_site_calc_flag
    _atom_site_refinement_flags
    _atom_site_occupancy
    _atom_site_disorder_assembly
    _atom_site_disorder_group
    Ag Ag1 0.06806(5) 0.63160(3) 1.01898(5) 0.05733(16) Uani d . 1 . .
    N N1 0.8101(4) 0.5496(3) 0.4321(5) 0.0424(9) Uani d . 1 . .
    N N2 0.6179(5) 0.6042(4) 0.2519(6) 0.0575(12) Uani d . 1 . .
    Br Br1 0.13558(8) 0.75994(4) 0.80302(6) 0.0632(2) Uani d . 1 . .
    Br Br2 0.20441(6) 0.44528(4) 1.08097(7) 0.05774(18) Uani d . 1 . .
    C C1 0.6983(6) 0.4833(5) 0.4277(8) 0.0646(16) Uani d . 1 . .
    H H1 0.7040 0.4239 0.4911 0.078 Uiso calc R 1 . .
    C C2 0.5809(6) 0.5178(5) 0.3180(8) 0.0650(16) Uani d . 1 . .
    H H2 0.4889 0.4877 0.2912 0.078 Uiso calc R 1 . .
    C C3 0.7579(6) 0.6221(5) 0.3208(7) 0.0584(14) Uani d . 1 . .
    H H3 0.8110 0.6766 0.2952 0.070 Uiso calc R 1 . .
    C C4 0.5147(8) 0.6630(6) 0.1169(10) 0.095(3) Uani d . 1 . .
    H H4A 0.4988 0.6241 0.0153 0.114 Uiso calc R 1 . .
    H H4B 0.4219 0.6683 0.1417 0.114 Uiso calc R 1 . .
    C C5 0.5611(12) 0.7605(6) 0.0923(13) 0.121(4) Uani d . 1 . .
    H H5A 0.5711 0.8012 0.1898 0.182 Uiso calc R 1 . .
    H H5B 0.4911 0.7923 0.0012 0.182 Uiso calc R 1 . .
    H H5C 0.6535 0.7563 0.0688 0.182 Uiso calc R 1 . .
    C C6 0.9600(5) 0.5390(4) 0.5370(6) 0.0432(11) Uani d . 1 . .
    H H6A 0.9594 0.5169 0.6464 0.052 Uiso calc R 1 . .
    H H6B 1.0093 0.6052 0.5469 0.052 Uiso calc R 1 . .
loop_
    _atom_site_aniso_label
    _atom_site_aniso_U_11
    _atom_site_aniso_U_22
    _atom_site_aniso_U_33
    _atom_site_aniso_U_12
    _atom_site_aniso_U_13
    _atom_site_aniso_U_23
    Ag1 0.0590(3) 0.0526(3) 0.0561(3) -0.0056(2) 0.0091(2) 0.00076(18)
    N1 0.031(2) 0.048(2) 0.045(2) -0.0008(18) 0.0046(17) 0.0031(18)
    N2 0.039(3) 0.074(3) 0.053(3) 0.005(2) 0.002(2) 0.013(2)
    Br1 0.1030(5) 0.0489(3) 0.0362(3) -0.0160(3) 0.0171(3) 0.0008(2)
    Br2 0.0326(3) 0.0547(3) 0.0783(4) 0.0051(2) 0.0029(2) -0.0090(3)
    C1 0.039(3) 0.058(3) 0.088(4) -0.008(3) 0.002(3) 0.023(3)
    C2 0.035(3) 0.068(4) 0.083(4) -0.006(3) 0.002(3) 0.014(3)
    C3 0.045(3) 0.068(4) 0.061(4) -0.005(3) 0.013(3) 0.017(3)
    C4 0.064(5) 0.106(6) 0.096(6) 0.003(4) -0.007(4) 0.043(5)
    C5 0.135(9) 0.067(5) 0.125(8) 0.012(5) -0.026(6) 0.003(5)
    C6 0.035(3) 0.051(3) 0.040(3) -0.004(2) 0.005(2) -0.008(2)
_geom_special_details
;
All esds (except the esd in the dihedral angle between two l.s. planes) are
estimated using the full covariance matrix. The cell esds are taken into
account individually in the estimation of esds in distances, angles and
torsion angles; correlations between esds in cell parameters are only used
when they are defined by crystal symmetry. An approximate (isotropic)
treatment of cell esds is used for estimating esds involving l.s. planes.
;
loop_
    _geom_bond_atom_site_label_1
    _geom_bond_atom_site_label_2
    _geom_bond_site_symmetry_2
    _geom_bond_distance
    _geom_bond_publ_flag
    Ag1 Br1 . 2.6788(7) y
    Ag1 Br2 3_567 2.6934(8) y
    Ag1 Br1 4_576 2.6999(7) y
    Ag1 Br2 . 2.7227(8) y
    N1 C3 . 1.324(6) ?
    N1 C1 . 1.363(7) ?
    N1 C6 . 1.466(6) ?
    N2 C3 . 1.321(7) ?
    N2 C2 . 1.341(7) ?
    N2 C4 . 1.491(8) ?
    C1 C2 . 1.317(8) ?
    C1 H1 . 0.9300 ?
    C2 H2 . 0.9300 ?
    C3 H3 . 0.9300 ?
    C4 C5 . 1.374(10) ?
    C4 H4A . 0.9700 ?
    C4 H4B . 0.9700 ?
    C5 H5A . 0.9600 ?
    C5 H5B . 0.9600 ?
    C5 H5C . 0.9600 ?
    C6 C6 3_766 1.506(9) ?
    C6 H6A . 0.9700 ?
    C6 H6B . 0.9700 ?
loop_
    _geom_angle_atom_site_label_1
    _geom_angle_atom_site_label_2
    _geom_angle_atom_site_label_3
    _geom_angle_site_symmetry_1
    _geom_angle_site_symmetry_3
    _geom_angle
    _geom_angle_publ_flag
    Br1 Ag1 Br2 . 3_567 114.34(3) y
    Br1 Ag1 Br1 . 4_576 103.92(2) y
    Br2 Ag1 Br1 3_567 4_576 116.12(3) y
    Br1 Ag1 Br2 . . 119.16(3) y
    Br2 Ag1 Br2 3_567 . 95.81(2) y
    Br1 Ag1 Br2 4_576 . 107.93(2) y
    C3 N1 C1 . . 106.9(4) ?
    C3 N1 C6 . . 127.3(4) ?
    C1 N1 C6 . . 125.7(4) ?
    C3 N2 C2 . . 108.4(5) ?
    C3 N2 C4 . . 128.2(5) ?
    C2 N2 C4 . . 123.4(5) ?
    Ag1 Br1 Ag1 . 4_575 152.39(4) ?
    Ag1 Br2 Ag1 3_567 . 84.19(2) ?
    C2 C1 N1 . . 108.1(5) ?
    C2 C1 H1 . . 125.9 ?
    N1 C1 H1 . . 125.9 ?
    C1 C2 N2 . . 107.8(5) ?
    C1 C2 H2 . . 126.1 ?
    N2 C2 H2 . . 126.1 ?
    N2 C3 N1 . . 108.8(5) ?
    N2 C3 H3 . . 125.6 ?
    N1 C3 H3 . . 125.6 ?
    C5 C4 N2 . . 114.4(7) ?
    C5 C4 H4A . . 108.7 ?
    N2 C4 H4A . . 108.7 ?
    C5 C4 H4B . . 108.7 ?
    N2 C4 H4B . . 108.7 ?
    H4A C4 H4B . . 107.6 ?
    C4 C5 H5A . . 109.5 ?
    C4 C5 H5B . . 109.5 ?
    H5A C5 H5B . . 109.5 ?
    C4 C5 H5C . . 109.5 ?
    H5A C5 H5C . . 109.5 ?
    H5B C5 H5C . . 109.5 ?
    N1 C6 C6 . 3_766 109.6(5) ?
    N1 C6 H6A . . 109.8 ?
    C6 C6 H6A 3_766 . 109.8 ?
    N1 C6 H6B . . 109.8 ?
    C6 C6 H6B 3_766 . 109.8 ?
    H6A C6 H6B . . 108.2 ?
loop_
    _geom_torsion_atom_site_label_1
    _geom_torsion_atom_site_label_2
    _geom_torsion_atom_site_label_3
    _geom_torsion_atom_site_label_4
    _geom_torsion_site_symmetry_1
    _geom_torsion_site_symmetry_2
    _geom_torsion_site_symmetry_3
    _geom_torsion_site_symmetry_4
    _geom_torsion
    _geom_torsion_publ_flag
    Br2 Ag1 Br1 Ag1 3_567 . . 4_575 4.51(7) ?
    Br1 Ag1 Br1 Ag1 4_576 . . 4_575 -123.08(5) ?
    Br2 Ag1 Br1 Ag1 . . . 4_575 116.83(6) ?
    Br1 Ag1 Br2 Ag1 . . . 3_567 -122.09(3) ?
    Br2 Ag1 Br2 Ag1 3_567 . . 3_567 0.0 ?
    Br1 Ag1 Br2 Ag1 4_576 . . 3_567 119.87(3) ?
    C3 N1 C1 C2 . . . . -1.5(7) ?
    C6 N1 C1 C2 . . . . -179.6(5) ?
    N1 C1 C2 N2 . . . . 0.8(8) ?
    C3 N2 C2 C1 . . . . 0.2(8) ?
    C4 N2 C2 C1 . . . . 177.1(7) ?
    C2 N2 C3 N1 . . . . -1.2(7) ?
    C4 N2 C3 N1 . . . . -177.9(7) ?
    C1 N1 C3 N2 . . . . 1.7(7) ?
    C6 N1 C3 N2 . . . . 179.7(5) ?
    C3 N2 C4 C5 . . . . -18.3(12) ?
    C2 N2 C4 C5 . . . . 165.6(8) ?
    C3 N1 C6 C6 . . . 3_766 -98.5(7) ?
    C1 N1 C6 C6 . . . 3_766 79.1(7) ?
data_global
_journal_date_recd_electronic     2010-05-20
_journal_date_accepted     2010-06-04
_journal_name_full     'Acta Crystallographica, Section E'
_journal_year     2010
_journal_volume     66
_journal_issue      7
_journal_page_first     m845
_journal_page_last     m845
_journal_paper_category     QM
_journal_coeditor_code     WM2354
_publ_contact_author_name     'zhiguo Wang'
_publ_contact_author_address
;
Department of chemistry and chemicalengineering, mianyang normal university,
mianyang 621000, People's Republic of China
;
_publ_contact_author_email     wangzhiguo224865@163.com
_publ_contact_author_fax     ?
_publ_contact_author_phone     ?
_publ_section_title
;
Poly[3,3'-diethyl-1,1'-(ethane-1,2-diyl)diimidazolium
[tetra-\m-bromido-diargentate(I)]]
;
loop_
    _publ_author_name
    _publ_author_address
    'Wang, Zhiguo'
;
Department of Chemistry and Chemical Engineering, Mianyang Normal University,
Mianyang 621000, People's Republic of China
;
    'Liu, Siman'
;
Department of Chemistry and Chemical Engineering, Mianyang Normal University,
Mianyang 621000, People's Republic of China
;
    'Zhang, Na'
;
Department of Chemistry and Chemical Engineering, Mianyang Normal University,
Mianyang 621000, People's Republic of China
;
