# Supplementary material for: Poly[3,3′-diethyl-1,1′-(ethane-1,2-di­yl)diimidazolium [tetra-μ-bromido-­diargentate(I)]]
Source: Acta Crystallogr Sect E Struct Rep Online. 2010 Jun 26;66(Pt 7):m845. doi: 10.1107/S160053681002146X (PMC3006904; doi:10.1107/S160053681002146X)
Supplement: Supplementary file 2 [file e-66-0m845-Isup2.hkl]

# 
# h,k,l, Fc-squared, Fo-squared, sigma(Fo-squared) and status flag 
# 
data_I
_shelx_title ' 100203B in P2(1)/c' 
_shelx_refln_list_code          4 
_shelx_F_calc_maximum      247.12 
_exptl_crystal_F_000       708.00 
_reflns_d_resolution_high  0.8407 
 
loop_ 
 _symmetry_equiv_pos_as_xyz 
 'x, y, z' 
 '-x, y+1/2, -z+1/2' 
 '-x, -y, -z' 
 'x, -y-1/2, z-1/2' 
 
_cell_length_a     9.5593 
_cell_length_b    12.9512 
_cell_length_c     8.4565 
_cell_angle_alpha  90.000 
_cell_angle_beta  106.294 
_cell_angle_gamma  90.000 
 
_shelx_F_squared_multiplier     1.000 
 
loop_ 
 _refln_index_h 
 _refln_index_k 
 _refln_index_l 
 _refln_F_squared_calc 
 _refln_F_squared_meas 
 _refln_F_squared_sigma 
 _refln_observed_status 
   2   0   0      104.74      100.00     11.21 o 
   3   0   0    16133.65    15649.97    385.23 o 
   4   0   0      913.70      873.75     40.21 o 
   5   0   0      685.03      891.04     46.61 o 
   6   0   0     1470.70     1426.98     61.27 o 
   7   0   0     7266.67     7538.85    211.33 o 
   8   0   0     3860.17     4529.25    144.48 o 
   9   0   0       57.46      136.98     33.53 o 
  10   0   0      476.46      506.19     52.85 o 
   1   1   0     3727.22     4275.25     74.39 o 
   2   1   0    39375.70    33387.32    910.02 o 
   3   1   0    24281.45    22917.93    782.86 o 
   4   1   0    12823.78    11000.16    284.49 o 
   5   1   0       18.29       82.68     14.67 o 
   6   1   0     1218.31     1277.17     41.73 o 
   7   1   0       89.59       56.87     14.42 o 
   8   1   0      178.62      239.18     36.08 o 
   9   1   0       21.82       39.52     24.38 o 
  10   1   0      111.49      213.93     28.99 o 
   0   2   0      140.19      104.76      5.14 o 
   1   2   0     1272.99     1271.41     24.18 o 
   2   2   0     8101.74     8858.77    118.22 o 
   3   2   0      946.23     1096.91     20.18 o 
   4   2   0     9106.61     9206.49    131.25 o 
   5   2   0     9328.76     8755.81    153.74 o 
   6   2   0       10.96       43.93     21.23 o 
   7   2   0     3094.99     3247.46     78.06 o 
   8   2   0     1921.59     1897.24    114.06 o 
   9   2   0      179.74      262.64     30.11 o 
  10   2   0     1014.64     1160.35     86.00 o 
   1   3   0    29390.17    27320.86    397.39 o 
   2   3   0     8798.91     8789.65    117.49 o 
   3   3   0     6601.15     6386.22    101.91 o 
   4   3   0    24719.06    25136.32    560.20 o 
   5   3   0     6143.56     6409.47    150.83 o 
   6   3   0      471.25      464.40     25.92 o 
   7   3   0       68.62       96.36     19.48 o 
   8   3   0       99.94       75.92     23.10 o 
   9   3   0       17.23       13.41     21.33 o 
  10   3   0      451.63      399.92     59.41 o 
   0   4   0       43.32       58.00      4.39 o 
   1   4   0     3221.09     3436.01     41.02 o 
   2   4   0    10124.15     9618.54    128.51 o 
   3   4   0    10580.20    11063.01    148.84 o 
   4   4   0     1371.97     1462.27     96.87 o 
   5   4   0     1246.71     1236.34     51.45 o 
   6   4   0     4442.59     4573.31    168.14 o 
   7   4   0     4901.21     4610.52     99.21 o 
   8   4   0      782.96      578.82     38.68 o 
   9   4   0      757.75      681.57     38.86 o 
  10   4   0      142.54       92.93     28.84 o 
   1   5   0     5313.54     5177.19     93.20 o 
   2   5   0     2429.91     2635.61     32.78 o 
   3   5   0      238.88      201.13      7.05 o 
   4   5   0      128.79      105.63      7.59 o 
   5   5   0    10556.83    10159.58    215.87 o 
   6   5   0    14276.25    13772.95    247.21 o 
   7   5   0     1636.16     1420.16     45.14 o 
   8   5   0     1534.81     1466.50     48.95 o 
   9   5   0     2724.74     2341.34     69.49 o 
  10   5   0       66.32       62.43     25.12 o 
   0   6   0     7497.62     7697.28    122.51 o 
   1   6   0     1626.74     1758.48     20.62 o 
   2   6   0     4131.55     3912.73     47.65 o 
   3   6   0     7400.02     7325.74     86.95 o 
   4   6   0     1916.02     1941.71     44.18 o 
   5   6   0      852.38      819.20     27.30 o 
   6   6   0      628.50      573.07     27.85 o 
   7   6   0       43.07       36.69     17.24 o 
   8   6   0       61.04       13.33     20.44 o 
   9   6   0      135.36       66.06     23.21 o 
  10   6   0      101.06       67.50     28.96 o 
   1   7   0    12197.09    12146.56    125.12 o 
   2   7   0    18443.22    18183.62    207.80 o 
   3   7   0     1483.59     1693.29     24.52 o 
   4   7   0      405.05      410.49     20.06 o 
   5   7   0        6.93        5.34     11.44 o 
   6   7   0      550.57      601.05     26.38 o 
   7   7   0      244.00      272.61     23.23 o 
   8   7   0      230.84      171.12     22.42 o 
   9   7   0      293.76      313.88     31.34 o 
   0   8   0     8173.96     8200.61    140.40 o 
   1   8   0     5606.30     5719.28     68.40 o 
   2   8   0     6962.51     7253.49    130.17 o 
   3   8   0      696.77      744.26     17.86 o 
   4   8   0     3746.89     3798.33     77.43 o 
   5   8   0     6174.44     5964.86    115.32 o 
   6   8   0     1312.82     1342.18     41.45 o 
   7   8   0      245.15      225.99     21.70 o 
   8   8   0       47.00       21.29     18.76 o 
   9   8   0      497.32      541.96     36.30 o 
   1   9   0     2975.94     2869.63     46.49 o 
   2   9   0     6987.35     6857.18    166.88 o 
   3   9   0     4353.11     4487.27     87.81 o 
   4   9   0     1779.16     1820.82     62.04 o 
   5   9   0        3.99      -10.20     12.29 o 
   6   9   0        4.23       -2.18     14.27 o 
   7   9   0       17.07        6.24     18.26 o 
   8   9   0       10.28       24.99     22.92 o 
   0  10   0    11889.23    11577.23    287.75 o 
   1  10   0     3906.12     3918.68     66.14 o 
   2  10   0      538.45      589.63     22.79 o 
   3  10   0     3074.21     3131.55     53.76 o 
   4  10   0        4.05       97.19     67.64 o 
   5  10   0      473.76      458.21     24.87 o 
   6  10   0       44.70       68.20     19.03 o 
   7  10   0      524.06      485.21     31.04 o 
   8  10   0      380.62      393.28     46.47 o 
   1  11   0       11.86       22.21     11.95 o 
   2  11   0        3.14        7.50     11.97 o 
   3  11   0      151.19      159.75     13.16 o 
   4  11   0       17.31       41.18     15.68 o 
   5  11   0      450.10      437.23     27.30 o 
   6  11   0      438.08      407.30     27.35 o 
   7  11   0       90.73       90.67     23.17 o 
   0  12   0      985.11     1016.75     44.75 o 
   1  12   0      800.88      791.65     27.14 o 
   2  12   0       81.47       65.42     13.28 o 
   3  12   0      219.73      216.46     25.05 o 
   4  12   0      371.79      352.98     23.41 o 
   5  12   0       23.71       35.47     17.10 o 
   6  12   0      570.51      579.40     32.05 o 
   1  13   0      746.48      733.51     30.83 o 
   2  13   0      121.19      139.05     15.30 o 
   3  13   0     1611.16     1638.98     38.04 o 
   4  13   0     2176.28     2136.33     56.36 o 
   5  13   0      736.12      683.72     38.59 o 
   0  14   0       10.29       23.03     21.88 o 
   1  14   0       28.68       12.06     15.72 o 
   2  14   0      117.46      118.12     21.53 o 
   3  14   0      183.56      161.02     17.88 o 
   4  14   0       52.05       85.01     21.75 o 
   1  15   0       47.46       35.19     18.18 o 
   2  15   0       18.00       -0.40     16.71 o 
 -11   1   1      130.80      133.53     31.82 o 
 -10   1   1      412.40      476.02     36.53 o 
  -9   1   1       78.03      110.49     23.86 o 
  -8   1   1     4126.86     4734.19    224.45 o 
  -7   1   1     4669.50     5310.25    112.82 o 
  -6   1   1       99.66      150.93     18.72 o 
  -5   1   1      824.39      853.83     21.36 o 
  -4   1   1        2.32       10.37      7.21 o 
  -3   1   1     5634.08     5690.29     61.42 o 
  -2   1   1     6765.28     6943.15     70.47 o 
  -1   1   1    14423.44    13899.17    183.17 o 
   0   1   1    20572.89    19257.28    466.42 o 
   1   1   1     7723.59     7927.22    109.39 o 
   2   1   1     4428.28     4456.17     64.66 o 
   3   1   1      892.84      900.44     19.70 o 
   4   1   1      663.90      543.72     20.67 o 
   5   1   1      188.93      180.76     13.39 o 
   6   1   1     3291.25     3339.37     69.68 o 
   7   1   1     8690.20     9417.13    146.34 o 
   8   1   1      422.89      490.52     24.05 o 
   9   1   1      267.68      282.21     22.50 o 
  10   1   1      164.23      210.01     32.02 o 
 -11   2   1      862.02      993.08     49.06 o 
 -10   2   1      182.30      196.17     28.78 o 
  -9   2   1       60.11       67.81     25.13 o 
  -8   2   1       35.11       42.84     20.64 o 
  -7   2   1       85.30       47.49     20.38 o 
  -6   2   1     1002.06     1025.41     36.93 o 
  -5   2   1    10096.83     9757.79    135.98 o 
  -4   2   1    29106.65    27859.33    367.91 o 
  -3   2   1    20757.87    20041.08    200.48 o 
  -2   2   1     2983.19     3008.30     31.59 o 
  -1   2   1      890.95      881.08     11.81 o 
   0   2   1     2737.95     2905.20     51.17 o 
   1   2   1       53.76       60.73      4.58 o 
   2   2   1    12803.63    12887.92    176.86 o 
   3   2   1    26234.47    25138.99    360.28 o 
   4   2   1    13308.63    12849.29    221.15 o 
   5   2   1     2185.15     2236.00     57.27 o 
   6   2   1       14.10        8.42     27.09 o 
   7   2   1        2.40      -12.18     14.43 o 
   8   2   1      523.48      495.25     33.06 o 
   9   2   1      129.28      115.31     27.56 o 
  10   2   1      874.48      932.97    129.87 o 
 -10   3   1      308.43      320.89     51.15 o 
  -9   3   1     1185.47     1170.96     87.47 o 
  -8   3   1      241.15      197.49     24.02 o 
  -7   3   1      603.30      552.04     32.18 o 
  -6   3   1     4139.40     4076.77     86.40 o 
  -5   3   1     5424.24     5506.07     80.63 o 
  -4   3   1       74.14      103.15     19.26 o 
  -3   3   1    12418.12    12396.82    142.62 o 
  -2   3   1    16281.01    16607.00    188.73 o 
  -1   3   1     6285.87     6214.40     78.27 o 
   0   3   1    12651.43    12788.99    173.51 o 
   1   3   1     7788.65     7708.29    106.13 o 
   2   3   1    12691.98    12817.55    176.11 o 
   3   3   1      342.74      401.93     13.79 o 
   4   3   1     1254.87     1308.48     30.60 o 
   5   3   1     3460.39     3402.11    113.21 o 
   6   3   1      181.91      198.51     14.94 o 
   7   3   1      127.29      144.54     21.15 o 
   8   3   1     1179.62     1208.58     75.74 o 
   9   3   1      782.43      852.87     87.56 o 
  10   3   1      228.32      240.26     22.29 o 
 -10   4   1       63.09       47.09     32.82 o 
  -9   4   1     1455.11     1362.17     50.90 o 
  -8   4   1      334.70      336.60     28.13 o 
  -7   4   1     1209.97     1096.85     48.55 o 
  -6   4   1     1887.61     1806.47     36.67 o 
  -5   4   1       82.53      108.89     12.27 o 
  -4   4   1     2326.20     2340.30     71.74 o 
  -3   4   1        8.48       51.75     36.94 o 
  -2   4   1     3889.90     4039.76     48.21 o 
  -1   4   1     1287.43     1377.53     17.87 o 
   0   4   1     4764.17     4876.32     68.26 o 
   1   4   1    12708.79    12498.27    170.75 o 
   2   4   1       25.00       35.24      4.99 o 
   3   4   1     6702.98     7005.15    100.12 o 
   4   4   1      606.03      622.80     21.34 o 
   5   4   1      773.16      765.59     20.91 o 
   6   4   1     3043.08     2873.36     66.50 o 
   7   4   1       12.94       26.22     23.22 o 
   8   4   1     1181.23     1031.83     47.27 o 
   9   4   1      263.19      262.77     30.70 o 
  10   4   1      205.47      181.33     38.98 o 
 -10   5   1        1.08        9.06     26.64 o 
  -9   5   1      477.84      470.16     32.55 o 
  -8   5   1      707.09      693.65     36.07 o 
  -7   5   1       73.66       78.34     18.57 o 
  -6   5   1      304.41      293.30     17.04 o 
  -5   5   1       71.48       91.62      8.47 o 
  -4   5   1      323.79      346.66     11.23 o 
  -3   5   1       65.46       49.60      4.66 o 
  -2   5   1      657.44      677.08     11.23 o 
  -1   5   1     2243.71     2435.98     30.18 o 
   0   5   1    10706.51    10757.82    123.11 o 
   1   5   1     6543.10     6832.64     95.37 o 
   2   5   1     1754.64     1700.34     28.05 o 
   3   5   1      382.48      414.40     12.76 o 
   4   5   1      154.01      205.24     21.87 o 
   5   5   1      987.43     1081.65     25.22 o 
   6   5   1      830.99      837.64     57.85 o 
   7   5   1     1177.74     1167.56     41.54 o 
   8   5   1      502.31      492.22     32.74 o 
   9   5   1        6.74        1.81     24.12 o 
 -10   6   1      253.18      272.56     33.39 o 
  -9   6   1     1103.57     1111.55     46.80 o 
  -8   6   1      439.41      400.81     29.29 o 
  -7   6   1     1405.75     1405.94     43.60 o 
  -6   6   1     3296.52     3248.92     54.16 o 
  -5   6   1      612.60      620.18     17.34 o 
  -4   6   1       70.11       82.61      7.53 o 
  -3   6   1     1369.09     1319.08     20.05 o 
  -2   6   1    16650.62    16313.02    213.97 o 
  -1   6   1    11523.43    11773.08    135.17 o 
   0   6   1     1034.03     1086.15     15.57 o 
   1   6   1     9441.40     9857.38    136.50 o 
   2   6   1     6105.95     5772.15     82.59 o 
   3   6   1     2008.11     2021.07     33.86 o 
   4   6   1     4137.21     4134.20     63.77 o 
   5   6   1     5892.59     5708.39    109.95 o 
   6   6   1     1900.17     1852.98     81.57 o 
   7   6   1      387.71      334.76     39.77 o 
   8   6   1     1774.08     1623.28     64.06 o 
   9   6   1      809.68      751.34     43.01 o 
  -9   7   1      329.82      321.88     28.07 o 
  -8   7   1        7.89        4.23     17.60 o 
  -7   7   1      111.61       83.04     24.62 o 
  -6   7   1     1276.01     1159.22     26.87 o 
  -5   7   1     2430.07     2419.14     47.48 o 
  -4   7   1        1.36        8.63      6.92 o 
  -3   7   1     1705.38     1655.61     24.33 o 
  -2   7   1     4350.97     4472.90     54.66 o 
  -1   7   1      496.70      504.34      9.79 o 
   0   7   1     2851.78     2706.21     34.00 o 
   1   7   1    12775.46    12912.68    178.06 o 
   2   7   1    13366.84    13121.02    181.32 o 
   3   7   1      946.26      917.64     20.06 o 
   4   7   1     2572.98     2442.46     53.67 o 
   5   7   1     4027.09     3961.08     81.59 o 
   6   7   1     1167.93     1123.67     72.68 o 
   7   7   1      151.51      127.00     20.48 o 
   8   7   1      181.46      135.32     22.29 o 
   9   7   1      675.42      595.72     37.16 o 
  -9   8   1       98.32       98.42     24.20 o 
  -8   8   1      392.98      446.37     30.07 o 
  -7   8   1       10.05       48.02     23.50 o 
  -6   8   1        4.34       10.78     10.37 o 
  -5   8   1       31.23       34.07      9.59 o 
  -4   8   1      227.29      202.85     10.68 o 
  -3   8   1      881.65      909.96     28.91 o 
  -2   8   1      120.90      134.27      6.50 o 
  -1   8   1      471.92      441.59     10.02 o 
   0   8   1     1251.22     1237.06     18.37 o 
   1   8   1      548.46      546.47     15.10 o 
   2   8   1     1378.16     1341.98     45.33 o 
   3   8   1     2949.52     2882.01     46.71 o 
   4   8   1     2281.50     2185.81     50.37 o 
   5   8   1      146.09      134.44     16.75 o 
   6   8   1        2.90       -0.13     13.83 o 
   7   8   1        9.72        7.73     16.64 o 
   8   8   1       17.66       29.33     21.81 o 
  -9   9   1       35.85       55.23     26.13 o 
  -8   9   1       73.20       64.29     23.05 o 
  -7   9   1        1.20        2.83     33.48 o 
  -6   9   1     2175.03     2109.24     54.85 o 
  -5   9   1     2368.16     2450.39     62.87 o 
  -4   9   1       20.29       21.74      8.72 o 
  -3   9   1     4731.20     4875.78     65.64 o 
  -2   9   1     4989.78     5205.04     64.14 o 
  -1   9   1       45.23       48.28      6.27 o 
   0   9   1      787.11      738.53     17.53 o 
   1   9   1      550.13      590.49     15.68 o 
   2   9   1      705.25      737.17     17.76 o 
   3   9   1       32.52       57.10     25.03 o 
   4   9   1     1151.40     1226.34     35.81 o 
   5   9   1      535.47      484.81     24.68 o 
   6   9   1      167.80      144.50     19.88 o 
   7   9   1      175.80      158.90     22.69 o 
   8   9   1       18.29       -3.37     22.01 o 
  -8  10   1       92.87       45.38     21.44 o 
  -7  10   1       76.21       81.07     19.89 o 
  -6  10   1     1088.54     1115.44     50.22 o 
  -5  10   1     1436.05     1500.52     32.21 o 
  -4  10   1     2141.38     2116.22     37.75 o 
  -3  10   1     3274.87     3358.56     51.95 o 
  -2  10   1     1643.22     1607.94     31.18 o 
  -1  10   1        4.23        4.53      8.24 o 
   0  10   1     1645.11     1758.43     31.91 o 
   1  10   1     2563.34     2502.97     41.85 o 
   2  10   1      926.55     1135.62     31.70 o 
   3  10   1      341.68      327.77     19.87 o 
   4  10   1       80.28       72.84     14.27 o 
   5  10   1      890.72      808.44     58.23 o 
   6  10   1      437.27      435.50     27.28 o 
   7  10   1       57.92       49.63     21.04 o 
  -7  11   1     1368.32     1437.79     61.65 o 
  -6  11   1      355.45      369.78     26.51 o 
  -5  11   1        5.28       20.55     15.43 o 
  -4  11   1       23.35       50.54     14.85 o 
  -3  11   1      313.42      358.64     19.36 o 
  -2  11   1     1189.73     1210.05     27.01 o 
  -1  11   1     4784.17     4730.31     72.94 o 
   0  11   1     2959.70     3048.91     50.42 o 
   1  11   1       55.35       44.34      9.83 o 
   2  11   1      445.53      480.30     21.68 o 
   3  11   1      150.51      185.42     17.81 o 
   4  11   1      215.52      215.24     19.67 o 
   5  11   1       47.81       42.88     18.08 o 
   6  11   1      361.09      337.80     26.28 o 
   7  11   1      834.30      766.21     38.56 o 
  -7  12   1      101.08       85.72     20.68 o 
  -6  12   1       17.08       22.34     18.14 o 
  -5  12   1     1227.71     1326.58     43.72 o 
  -4  12   1     2235.89     2133.44     80.09 o 
  -3  12   1      552.14      520.89     54.95 o 
  -2  12   1      253.99      261.67     18.19 o 
  -1  12   1     1033.80      986.90     24.41 o 
   0  12   1       61.01       79.79     11.10 o 
   1  12   1        9.90        6.78     11.76 o 
   2  12   1       10.13       11.42     12.35 o 
   3  12   1      303.74      279.56     20.26 o 
   4  12   1      230.72      233.98     21.64 o 
   5  12   1       73.46       97.24     24.40 o 
   6  12   1       15.37        1.11     18.02 o 
  -6  13   1        5.79        7.95     27.33 o 
  -5  13   1       14.39       12.84     17.67 o 
  -4  13   1       28.30       42.32     19.23 o 
  -3  13   1      294.42      300.51     20.49 o 
  -2  13   1      290.56      302.32     20.54 o 
  -1  13   1       22.08       11.77     12.72 o 
   0  13   1      260.39      275.94     15.23 o 
   1  13   1      472.26      462.26     22.28 o 
   2  13   1      158.67      172.27     16.27 o 
   3  13   1       17.31       21.23     15.79 o 
   4  13   1       55.24       45.26     17.71 o 
   5  13   1      170.07      166.17     21.58 o 
  -4  14   1      418.64      452.35     36.95 o 
  -3  14   1      160.69      192.57     20.86 o 
  -2  14   1       65.49       83.15     16.41 o 
  -1  14   1      117.60      123.04     23.61 o 
   0  14   1      440.15      490.49     26.24 o 
   1  14   1       89.79      105.48     22.05 o 
   2  14   1      385.15      370.09     23.88 o 
   3  14   1     1848.51     1974.02     54.78 o 
   4  14   1     1371.83     1576.73     50.14 o 
  -2  15   1        3.45        0.36     16.06 o 
  -1  15   1      377.58      339.87     22.95 o 
   0  15   1     1009.25     1052.81     36.30 o 
   1  15   1      808.41      843.24     34.09 o 
 -11   0   2      381.49      488.41     55.09 o 
 -10   0   2      110.93      134.52     35.45 o 
  -9   0   2     4068.89     4299.22    143.22 o 
  -8   0   2    13953.36    16019.12    415.27 o 
  -7   0   2     6143.10     6730.25    191.08 o 
  -6   0   2     1580.26     1569.18     45.38 o 
  -5   0   2     2911.98     3357.62     62.42 o 
  -4   0   2     1797.86     1826.02     70.11 o 
  -3   0   2      860.45      948.93     41.62 o 
  -2   0   2     5485.22     5131.29     80.12 o 
  -1   0   2    48544.15    41655.55    956.90 o 
   0   0   2    16142.87    15612.93    357.17 o 
   1   0   2     1133.44     1034.83     46.85 o 
   2   0   2     1672.12     1618.56     93.76 o 
   3   0   2    13620.37    13064.40    223.45 o 
   4   0   2    10005.03    10646.75    232.33 o 
   5   0   2     1712.73     1922.30     77.13 o 
   6   0   2    13612.81    14695.26    384.33 o 
   7   0   2    10259.77    10775.39    265.59 o 
   8   0   2     1247.22     1144.48     42.19 o 
   9   0   2      866.68     1078.46     67.89 o 
  10   0   2       54.05       49.95     39.99 o 
 -11   1   2      304.66      264.82     32.68 o 
 -10   1   2      213.89      211.31     31.10 o 
  -9   1   2       14.16       14.44     24.29 o 
  -8   1   2        2.27        6.97     44.94 o 
  -7   1   2      171.72      174.67     26.83 o 
  -6   1   2     4909.41     5140.19     65.39 o 
  -5   1   2    13359.45    12887.98    288.90 o 
  -4   1   2     5381.43     5310.29     51.16 o 
  -3   1   2      205.46      245.13     13.66 o 
  -2   1   2    13260.08    14016.11    128.24 o 
  -1   1   2     1121.03     1117.00     14.82 o 
   0   1   2     3202.51     3623.00     44.19 o 
   1   1   2     7258.88     7568.13     94.28 o 
   2   1   2     3025.33     2830.64     38.20 o 
   3   1   2    12478.70    11980.62    263.05 o 
   4   1   2    13910.21    13013.91    261.40 o 
   5   1   2     2617.85     2640.54     49.59 o 
   6   1   2      532.48      455.31     20.21 o 
   7   1   2       44.70       69.90     13.32 o 
   8   1   2      116.97      141.22     16.11 o 
   9   1   2      441.99      428.84     25.84 o 
  10   1   2      500.19      438.76     37.03 o 
 -11   2   2      211.16      181.75     33.41 o 
 -10   2   2      378.83      342.59     34.08 o 
  -9   2   2      103.16      140.17     24.62 o 
  -8   2   2      314.85      323.09     29.05 o 
  -7   2   2      203.23      200.86     18.96 o 
  -6   2   2     1600.72     1643.77     51.27 o 
  -5   2   2      172.22      225.83      7.51 o 
  -4   2   2    12100.26    11985.32    121.88 o 
  -3   2   2     8927.60     9293.21     94.16 o 
  -2   2   2       39.22       83.32      7.07 o 
  -1   2   2    59230.31    49850.78    677.36 o 
   0   2   2    17061.02    17356.49    202.96 o 
   1   2   2     2955.75     2917.47     37.55 o 
   2   2   2    17143.78    17144.61    234.87 o 
   3   2   2     3920.12     3997.23     61.43 o 
   4   2   2     2477.32     2462.64     73.84 o 
   5   2   2      773.12      901.47     47.60 o 
   6   2   2      125.70      146.34     12.76 o 
   7   2   2      181.22      221.79     14.58 o 
   8   2   2      124.98       90.39     17.66 o 
   9   2   2      757.66      651.51     30.48 o 
 -11   3   2      233.30      324.03     36.73 o 
 -10   3   2      161.37      154.31     29.57 o 
  -9   3   2      811.00      795.26     40.80 o 
  -8   3   2      174.04      119.48     23.52 o 
  -7   3   2     4725.15     4345.75     94.62 o 
  -6   3   2     1026.37     1076.05     24.78 o 
  -5   3   2     6560.60     6738.68     82.07 o 
  -4   3   2    20141.90    20081.14    201.33 o 
  -3   3   2    11397.36    11584.50    116.63 o 
  -2   3   2       56.83       76.01      3.18 o 
  -1   3   2      217.11      186.08      4.40 o 
   0   3   2      199.39      250.59      6.67 o 
   1   3   2    12458.22    12328.46    169.03 o 
   2   3   2    18375.76    17873.01    244.58 o 
   3   3   2    20998.74    20684.15    283.76 o 
   4   3   2      123.82      133.44     10.62 o 
   5   3   2     4795.62     4655.73    142.13 o 
   6   3   2      970.26      872.48     36.94 o 
   7   3   2      221.13      312.71     26.96 o 
   8   3   2     1123.75     1154.36     35.06 o 
   9   3   2       33.91       74.19     18.03 o 
 -10   4   2      307.27      378.73     49.15 o 
  -9   4   2       50.05       62.83     24.49 o 
  -8   4   2      295.51      306.72     24.56 o 
  -7   4   2      718.54      732.82     21.57 o 
  -6   4   2     2891.15     2879.72     47.87 o 
  -5   4   2     5781.68     5828.29     72.03 o 
  -4   4   2     1759.54     1723.79     21.34 o 
  -3   4   2     1031.48     1009.42     15.66 o 
  -2   4   2    26367.18    26055.90    294.81 o 
  -1   4   2    39262.66    36377.19    413.34 o 
   0   4   2    24198.13    23473.46    393.52 o 
   1   4   2    11572.32    11371.68    156.37 o 
   2   4   2      290.49      343.16     11.13 o 
   3   4   2     5049.26     5047.01     91.18 o 
   4   4   2     4783.53     4838.72     76.84 o 
   5   4   2     2688.04     2587.52    103.11 o 
   6   4   2      433.20      448.11     21.04 o 
   7   4   2      105.67      101.12     21.58 o 
   8   4   2      606.19      697.37     52.05 o 
   9   4   2      598.27      661.11     61.53 o 
 -10   5   2      704.00      692.26     86.13 o 
  -9   5   2      745.71      666.10     71.61 o 
  -8   5   2       69.18       78.90     13.38 o 
  -7   5   2     2430.07     2578.04     46.97 o 
  -6   5   2      948.28      958.93     24.33 o 
  -5   5   2      105.17      107.51      8.91 o 
  -4   5   2     1269.13     1314.07     20.33 o 
  -3   5   2    29836.09    28414.86    439.74 o 
  -2   5   2    42051.61    38881.37    441.55 o 
  -1   5   2     5182.99     5364.61     63.35 o 
   0   5   2    19931.20    19360.47    262.93 o 
   1   5   2    40137.87    38867.74    821.67 o 
   2   5   2    10015.38    10021.12    140.06 o 
   3   5   2      212.68      226.75     11.15 o 
   4   5   2       80.28      158.42     71.44 o 
   5   5   2     3377.87     3285.26     93.13 o 
   6   5   2     2257.62     2253.17     56.94 o 
   7   5   2      244.58      144.94     22.12 o 
   8   5   2     1041.58      861.15     63.13 o 
   9   5   2       42.56       65.45     45.79 o 
 -10   6   2       74.97       81.11     26.19 o 
  -9   6   2       14.56       16.10     26.81 o 
  -8   6   2      734.40      719.60     27.30 o 
  -7   6   2        1.23        3.05     11.17 o 
  -6   6   2     1334.44     1285.62     27.82 o 
  -5   6   2     2513.67     2580.66     36.25 o 
  -4   6   2      602.90      547.47     12.35 o 
  -3   6   2     1176.68     1243.17     19.13 o 
  -2   6   2     1054.91     1210.20     17.79 o 
  -1   6   2     4521.36     4428.69     53.31 o 
   0   6   2     4248.36     4432.74     64.26 o 
   1   6   2     1477.64     1469.97     25.74 o 
   2   6   2        3.51       21.11     12.11 o 
   3   6   2     2376.85     2318.20     39.00 o 
   4   6   2     2839.26     2846.04     47.79 o 
   5   6   2      157.84      119.08     29.84 o 
   6   6   2      884.22      872.68     65.62 o 
   7   6   2      385.70      335.21     36.57 o 
   8   6   2       52.10       50.02     24.84 o 
   9   6   2      309.78      330.46     79.95 o 
 -10   7   2      511.72      477.38     38.86 o 
  -9   7   2      739.29      743.45     41.69 o 
  -8   7   2        4.12        1.57     14.37 o 
  -7   7   2     1625.92     1495.93     33.07 o 
  -6   7   2     4338.43     4282.29     67.02 o 
  -5   7   2      131.92      140.64      8.41 o 
  -4   7   2       37.74       60.74      6.99 o 
  -3   7   2       17.07       18.82      5.45 o 
  -2   7   2      321.22      332.83      8.71 o 
  -1   7   2      532.18      606.41     11.41 o 
   0   7   2       26.68       62.68      7.09 o 
   1   7   2       30.22       97.73     45.30 o 
   2   7   2      220.48      201.91     10.76 o 
   3   7   2       10.99       16.85      8.33 o 
   4   7   2     1940.16     1971.96     45.53 o 
   5   7   2     5560.66     5220.99    174.37 o 
   6   7   2     1351.32     1233.58     49.21 o 
   7   7   2      409.38      438.19     36.95 o 
   8   7   2     1211.36     1235.07    100.19 o 
  -9   8   2       49.06       39.73     24.83 o 
  -8   8   2      108.66       85.64     14.29 o 
  -7   8   2     1538.65     1516.00     34.32 o 
  -6   8   2     3101.39     3155.89     52.92 o 
  -5   8   2      373.26      383.77     24.21 o 
  -4   8   2     5057.65     4885.78     61.97 o 
  -3   8   2     8070.27     8060.10     96.00 o 
  -2   8   2      781.77      725.58     13.85 o 
  -1   8   2     1012.62      929.71     15.58 o 
   0   8   2       72.33      115.96     10.24 o 
   1   8   2     6625.06     6418.68    100.00 o 
   2   8   2    12181.57    12002.90    211.53 o 
   3   8   2     1252.18     1300.71     35.83 o 
   4   8   2     2136.25     2128.74     66.28 o 
   5   8   2     3698.39     3678.20    110.56 o 
   6   8   2      381.66      427.82     25.46 o 
   7   8   2       68.34       35.14     18.01 o 
   8   8   2      642.20      517.07     34.65 o 
  -9   9   2       90.82      104.14     27.65 o 
  -8   9   2       15.37        6.34     21.47 o 
  -7   9   2      294.66      287.61     16.92 o 
  -6   9   2      976.73      926.48     26.58 o 
  -5   9   2     2981.20     2834.94     47.73 o 
  -4   9   2     1526.32     1500.18     35.64 o 
  -3   9   2       43.38       48.17      6.82 o 
  -2   9   2      179.15      164.15      7.60 o 
  -1   9   2       12.91       10.07      5.87 o 
   0   9   2      132.26      143.04      7.06 o 
   1   9   2      119.97      148.98      7.66 o 
   2   9   2      518.64      503.86     19.71 o 
   3   9   2     2812.60     2500.97     54.80 o 
   4   9   2     3847.98     3778.49     78.23 o 
   5   9   2     1304.72     1164.56     37.50 o 
   6   9   2      171.80      151.09     20.38 o 
   7   9   2       35.56       51.38     21.14 o 
  -8  10   2     1316.60     1225.96     48.72 o 
  -7  10   2      515.72      485.64     22.62 o 
  -6  10   2      379.62      401.42     18.77 o 
  -5  10   2     1515.73     1504.60     31.63 o 
  -4  10   2       77.40       72.54     13.21 o 
  -3  10   2      201.59      240.20     10.74 o 
  -2  10   2       99.43       81.73      7.64 o 
  -1  10   2      503.01      508.44     18.92 o 
   0  10   2      614.83      614.14     17.50 o 
   1  10   2       98.64      114.37      9.99 o 
   2  10   2        0.53       19.38      8.96 o 
   3  10   2     1316.28     1252.05     35.17 o 
   4  10   2     1416.93     1419.72     56.81 o 
   5  10   2       36.84       46.88     16.95 o 
   6  10   2     1725.93     1668.81     49.53 o 
   7  10   2     1188.92     1006.56     41.87 o 
  -7  11   2       14.24       31.80     14.68 o 
  -6  11   2       98.51       56.07     14.14 o 
  -5  11   2      212.98      174.61     15.02 o 
  -4  11   2        3.13       14.60     11.84 o 
  -3  11   2     1574.34     1609.76     32.82 o 
  -2  11   2     2729.64     2743.33     47.20 o 
  -1  11   2      196.22      199.83     12.48 o 
   0  11   2     1310.35     1307.34     27.58 o 
   1  11   2     3718.53     3678.36     61.54 o 
   2  11   2      132.54      180.91     16.17 o 
   3  11   2       33.07       19.49     14.46 o 
   4  11   2      140.71      164.56     43.03 o 
   5  11   2       11.39       21.98     17.61 o 
   6  11   2       72.74       66.62     20.65 o 
  -7  12   2      176.20      160.95     26.12 o 
  -6  12   2       15.36       13.75     19.76 o 
  -5  12   2       29.58       34.63     16.92 o 
  -4  12   2      595.18      526.68     28.34 o 
  -3  12   2      161.42      152.03     13.99 o 
  -2  12   2     1164.24     1159.47     27.57 o 
  -1  12   2     5507.58     5444.20     83.82 o 
   0  12   2     3731.65     3700.80     60.33 o 
   1  12   2      239.95      292.53     19.09 o 
   2  12   2      189.47      210.82     18.14 o 
   3  12   2      172.51      159.12     19.00 o 
   4  12   2        0.52       22.10     17.17 o 
   5  12   2       16.64       11.90     18.19 o 
  -6  13   2        2.17       -3.30     30.20 o 
  -5  13   2      618.10      674.71     34.74 o 
  -4  13   2     1851.49     1733.82     74.67 o 
  -3  13   2      735.60      724.99     23.52 o 
  -2  13   2       97.32      113.35     26.06 o 
  -1  13   2        1.94       -1.28     10.54 o 
   0  13   2       26.96        8.66     11.16 o 
   1  13   2      245.60      261.52     19.34 o 
   2  13   2     1983.76     2071.64     51.35 o 
   3  13   2     1468.35     1562.61     46.26 o 
   4  13   2      108.07      130.89     19.59 o 
  -4  14   2      123.68      127.40     22.63 o 
  -3  14   2        2.43       14.67     17.03 o 
  -2  14   2      251.32      289.19     17.67 o 
  -1  14   2      636.71      699.63     24.45 o 
   0  14   2      515.89      535.36     27.10 o 
   1  14   2       35.28       42.51     16.85 o 
   2  14   2       35.13       29.42     17.45 o 
   3  14   2       74.60       49.98     18.76 o 
  -1  15   2       41.73       41.13     14.60 o 
   0  15   2      311.33      310.16     23.48 o 
 -11   1   3      198.26      255.76     34.85 o 
 -10   1   3        1.21        9.24     25.93 o 
  -9   1   3     1146.27     1392.50     52.14 o 
  -8   1   3     2460.63     2666.55     92.34 o 
  -7   1   3      429.25      449.10     18.85 o 
  -6   1   3      645.58      659.23     13.98 o 
  -5   1   3       71.51      107.23      5.33 o 
  -4   1   3     2481.26     2585.99     26.73 o 
  -3   1   3       59.58       88.65      4.80 o 
  -2   1   3     8887.13     8783.03     81.43 o 
  -1   1   3    21161.53    20595.48    332.51 o 
   0   1   3     8818.38     9111.29    151.65 o 
   1   1   3      383.94      422.80     11.92 o 
   2   1   3       74.91       89.95     11.10 o 
   3   1   3      178.95      159.13      9.54 o 
   4   1   3      456.25      404.37     21.79 o 
   5   1   3     1726.05     1624.33     46.37 o 
   6   1   3     9043.59     9395.39    163.64 o 
   7   1   3      953.63     1116.93     29.51 o 
   8   1   3       54.37       55.05     17.05 o 
   9   1   3      165.45      226.01     23.67 o 
 -11   2   3      162.54      180.69     44.09 o 
 -10   2   3        3.98      -27.85     25.79 o 
  -9   2   3        2.31       -0.17     13.02 o 
  -8   2   3       42.35       36.14     11.87 o 
  -7   2   3       40.40       51.50      8.96 o 
  -6   2   3     2172.31     2083.51     26.99 o 
  -5   2   3    12936.03    12800.36    150.28 o 
  -4   2   3    10456.84    10407.68     97.08 o 
  -3   2   3     7738.70     8020.14     74.80 o 
  -2   2   3      786.90      833.66      9.93 o 
  -1   2   3      459.23      419.59      9.38 o 
   0   2   3      779.13      787.28     12.57 o 
   1   2   3     3600.17     3624.11     46.54 o 
   2   2   3    23131.56    22130.20    260.64 o 
   3   2   3    14432.19    14265.12    257.57 o 
   4   2   3     4433.57     4422.83    150.86 o 
   5   2   3       44.98       40.28     10.76 o 
   6   2   3       74.66       56.43     13.10 o 
   7   2   3      267.03      277.52     18.36 o 
   8   2   3       37.87       41.23     18.20 o 
   9   2   3      606.46      651.80     31.82 o 
 -11   3   3      200.80      267.60     48.25 o 
 -10   3   3      586.73      589.24     38.82 o 
  -9   3   3      204.85      215.84     18.61 o 
  -8   3   3       83.88       76.17     12.54 o 
  -7   3   3     1422.48     1341.15     24.70 o 
  -6   3   3     2619.03     2536.31     36.46 o 
  -5   3   3      956.71      975.66     14.79 o 
  -4   3   3     1571.23     1545.05     22.30 o 
  -3   3   3     3527.15     3766.88     40.06 o 
  -2   3   3      924.21      993.51     11.51 o 
  -1   3   3     9097.13     8672.92    120.25 o 
   0   3   3    10001.13    10264.34    121.79 o 
   1   3   3    13073.86    12501.80    148.69 o 
   2   3   3     2375.36     2308.34     33.10 o 
   3   3   3      151.50      145.59      9.28 o 
   4   3   3     3206.82     3180.54    119.96 o 
   5   3   3     1132.60     1169.25     44.34 o 
   6   3   3      235.22      236.91     16.34 o 
   7   3   3      427.66      436.29     19.83 o 
   8   3   3      742.28      745.01     45.86 o 
   9   3   3      196.37      171.61     22.27 o 
 -10   4   3      410.28      435.43     36.12 o 
  -9   4   3      131.73       88.67     14.93 o 
  -8   4   3      455.11      459.84     19.55 o 
  -7   4   3     1376.71     1383.94     51.48 o 
  -6   4   3       61.92       75.46      6.50 o 
  -5   4   3     2348.98     2294.90     56.25 o 
  -4   4   3      695.46      802.78     16.39 o 
  -3   4   3     2480.30     2509.62     35.34 o 
  -2   4   3     4117.70     4359.82     41.69 o 
  -1   4   3       56.35       54.46      4.14 o 
   0   4   3     5965.14     5875.18     71.79 o 
   1   4   3      800.00      778.36     21.18 o 
   2   4   3      455.47      459.32     13.47 o 
   3   4   3       67.10       89.67      8.81 o 
   4   4   3     1325.60     1266.84     28.11 o 
   5   4   3     2231.23     2190.19     91.40 o 
   6   4   3        1.25        1.32     10.75 o 
   7   4   3     1377.48     1223.27     54.88 o 
   8   4   3      433.01      392.96     23.93 o 
   9   4   3       51.66       53.73     19.56 o 
 -10   5   3      117.69      107.58     28.39 o 
  -9   5   3      355.73      353.43     38.03 o 
  -8   5   3      477.26      484.44     21.33 o 
  -7   5   3      942.40      980.34     35.79 o 
  -6   5   3      300.42      297.54     11.15 o 
  -5   5   3      359.48      357.46      9.42 o 
  -4   5   3      577.16      623.72     14.19 o 
  -3   5   3     1712.37     1863.73     21.98 o 
  -2   5   3     2278.13     2204.77     22.58 o 
  -1   5   3     5030.41     5384.32     87.10 o 
   0   5   3      924.51      897.44     18.85 o 
   1   5   3       27.83      137.72     72.29 o 
   2   5   3       32.99       41.90      6.90 o 
   3   5   3       36.47       40.81      8.51 o 
   4   5   3       13.81       14.31      9.33 o 
   5   5   3      195.22      223.46     19.09 o 
   6   5   3      484.25      521.69     30.21 o 
   7   5   3      425.98      430.56     22.91 o 
   8   5   3       55.91       75.78     18.48 o 
 -10   6   3      864.81      751.50     72.89 o 
  -9   6   3      981.12     1025.55     31.73 o 
  -8   6   3      229.41      179.71     15.43 o 
  -7   6   3     1986.21     2041.99     39.08 o 
  -6   6   3     1795.86     1911.72     30.13 o 
  -5   6   3     1345.16     1415.93     23.16 o 
  -4   6   3     1830.12     1772.39     25.96 o 
  -3   6   3     7834.80     7977.49     84.13 o 
  -2   6   3     2240.86     2108.19     25.52 o 
  -1   6   3     1492.32     1424.33     24.49 o 
   0   6   3     8726.54     8601.28    120.51 o 
   1   6   3     3971.64     3907.83    115.11 o 
   2   6   3      216.42      258.74     12.15 o 
   3   6   3      493.98      517.03     16.70 o 
   4   6   3     3175.47     3085.20     70.57 o 
   5   6   3     2693.50     2684.10     90.78 o 
   6   6   3      189.26      197.52     20.76 o 
   7   6   3      483.92      419.24     28.98 o 
   8   6   3      730.39      660.02     31.06 o 
 -10   7   3      145.51      180.44     31.26 o 
  -9   7   3       20.71        5.54     14.58 o 
  -8   7   3      250.38      251.31     17.21 o 
  -7   7   3     2312.85     2280.99     50.80 o 
  -6   7   3     2997.18     3082.90     57.55 o 
  -5   7   3        4.23       10.08      7.13 o 
  -4   7   3     3526.79     3557.03     63.96 o 
  -3   7   3     6519.85     6688.83     72.78 o 
  -2   7   3     2902.00     2934.68     33.90 o 
  -1   7   3      519.08      520.15     11.21 o 
   0   7   3     2513.44     2578.71     44.68 o 
   1   7   3     3425.61     3406.35     63.60 o 
   2   7   3      489.57      455.69     14.93 o 
   3   7   3      398.07      384.75     15.35 o 
   4   7   3      956.43     1026.95     29.13 o 
   5   7   3       78.30       75.76     15.71 o 
   6   7   3       62.90       70.31     17.87 o 
   7   7   3      192.80      184.49     23.94 o 
   8   7   3      861.77      804.86     66.63 o 
  -9   8   3       38.85       21.81     16.32 o 
  -8   8   3       31.88       48.92     14.20 o 
  -7   8   3       32.83       23.41     12.14 o 
  -6   8   3      485.50      499.39     15.87 o 
  -5   8   3     1602.87     1691.76     27.53 o 
  -4   8   3     1992.42     1991.56     38.25 o 
  -3   8   3       30.77       31.45      5.96 o 
  -2   8   3      749.80      762.36     14.65 o 
  -1   8   3      286.18      276.60      9.12 o 
   0   8   3      123.65      140.85      7.20 o 
   1   8   3       41.10       42.95      8.35 o 
   2   8   3      250.27      287.57     13.55 o 
   3   8   3       12.06       11.32      9.17 o 
   4   8   3        2.25       16.01     10.63 o 
   5   8   3       29.72        9.32     14.87 o 
   6   8   3      149.99      137.39     20.01 o 
   7   8   3      196.14      190.22     24.44 o 
  -9   9   3       79.00       83.51     18.82 o 
  -8   9   3      173.58      187.86     16.86 o 
  -7   9   3      209.08      200.86     15.66 o 
  -6   9   3      899.40      965.02     24.56 o 
  -5   9   3      207.25      244.91     11.51 o 
  -4   9   3       86.18       82.92      8.60 o 
  -3   9   3      183.49      205.39      9.31 o 
  -2   9   3      224.20      255.04      9.86 o 
  -1   9   3       24.98       32.96      6.28 o 
   0   9   3     2568.77     2514.46     34.35 o 
   1   9   3     4572.55     4604.80    109.83 o 
   2   9   3     1825.47     1752.68     45.60 o 
   3   9   3     1058.83     1026.33     25.39 o 
   4   9   3     1549.54     1458.19     40.01 o 
   5   9   3      269.18      328.67     33.26 o 
   6   9   3       17.40       21.25     18.05 o 
   7   9   3       10.34      -17.35     20.31 o 
  -8  10   3      100.37       96.60     16.77 o 
  -7  10   3      238.03      247.07     16.99 o 
  -6  10   3       28.55       13.00      9.73 o 
  -5  10   3       12.36        7.94      8.81 o 
  -4  10   3      973.46      926.61     19.40 o 
  -3  10   3     2621.10     2592.64     44.80 o 
  -2  10   3     2605.62     2631.53     37.16 o 
  -1  10   3      221.56      221.30      9.83 o 
   0  10   3       18.76       25.02      7.25 o 
   1  10   3     1111.53     1100.07     39.50 o 
   2  10   3     2172.55     2089.93     49.91 o 
   3  10   3     1809.33     1852.27     60.37 o 
   4  10   3     1536.47     1413.48     40.46 o 
   5  10   3      306.72      331.47     23.27 o 
   6  10   3        1.20        0.99     20.06 o 
  -7  11   3       12.43       24.18     13.93 o 
  -6  11   3       54.11       74.25     13.89 o 
  -5  11   3        3.00       -2.35      9.82 o 
  -4  11   3      309.80      348.84     13.42 o 
  -3  11   3      191.68      194.56     10.76 o 
  -2  11   3      725.53      672.41     20.31 o 
  -1  11   3     3504.71     3590.16     58.29 o 
   0  11   3     3170.35     3022.12     50.71 o 
   1  11   3      600.87      602.57     19.41 o 
   2  11   3       58.10       48.81     11.37 o 
   3  11   3       20.92       37.29     15.14 o 
   4  11   3       89.78       77.42     17.29 o 
   5  11   3     1075.43     1045.59     38.20 o 
  -6  12   3       16.14        8.65     19.51 o 
  -5  12   3      212.62      218.35     16.60 o 
  -4  12   3       60.56       76.22     13.96 o 
  -3  12   3        2.79        0.34     11.27 o 
  -2  12   3       68.00       86.76     11.32 o 
  -1  12   3      809.91      803.61     22.61 o 
   0  12   3      316.70      327.53     16.21 o 
   1  12   3      115.93      100.90     12.21 o 
   2  12   3     1541.66     1539.72     42.71 o 
   3  12   3     1716.66     1718.43     47.33 o 
   4  12   3       83.23       88.09     18.71 o 
   5  12   3       59.10       59.66     21.36 o 
  -5  13   3        8.64       26.85     19.81 o 
  -4  13   3      135.32      194.88     17.24 o 
  -3  13   3      145.55      130.87     14.61 o 
  -2  13   3       98.57      112.28     13.54 o 
  -1  13   3       31.14       20.33     12.24 o 
   0  13   3       34.90       38.09     11.94 o 
   1  13   3      286.20      303.02     20.46 o 
   2  13   3      151.41      141.94     19.77 o 
   3  13   3        3.00        8.50     18.60 o 
  -4  14   3      788.51      828.94     28.59 o 
  -3  14   3       12.30        6.28     14.41 o 
  -2  14   3      208.91      216.28     16.67 o 
  -1  14   3       76.94       91.05     14.18 o 
   0  14   3        8.72       18.03     13.23 o 
   1  14   3       17.55       52.14     17.16 o 
   2  14   3      197.67      198.41     23.74 o 
 -11   0   4      179.92      165.43     46.01 o 
 -10   0   4      516.86      776.32     62.75 o 
  -9   0   4     3084.11     3256.74    210.34 o 
  -8   0   4     1334.58     1368.65    110.01 o 
  -7   0   4        9.11       24.59     21.20 o 
  -6   0   4      725.01      693.61     22.97 o 
  -5   0   4     6906.07     6629.45    242.05 o 
  -4   0   4     5367.05     5370.68     73.54 o 
  -3   0   4     6073.01     5851.26     78.87 o 
  -2   0   4    61067.20    54701.62   1234.97 o 
  -1   0   4    60322.96    50273.13   1137.76 o 
   0   0   4     7125.02     7411.93    179.87 o 
   1   0   4     2049.40     2240.53     60.78 o 
   2   0   4     3860.54     3852.03     74.42 o 
   3   0   4      606.30      620.90     26.00 o 
   4   0   4      223.26      208.15     20.05 o 
   5   0   4      660.04      656.02     32.77 o 
   6   0   4     3069.28     3281.52    145.76 o 
   7   0   4      786.33      989.89     43.35 o 
   8   0   4      118.56       48.71     36.49 o 
 -11   1   4        2.34       21.79     29.57 o 
 -10   1   4       55.05       54.72     17.58 o 
  -9   1   4       17.33       23.40     11.86 o 
  -8   1   4      587.52      537.28     21.45 o 
  -7   1   4      148.52      182.68     13.01 o 
  -6   1   4      586.42      652.50     10.91 o 
  -5   1   4     7515.26     7749.34     81.73 o 
  -4   1   4    10690.56    10751.67    100.54 o 
  -3   1   4     8719.40     8538.18     79.90 o 
  -2   1   4     2471.41     2557.22     37.15 o 
  -1   1   4      618.23      595.79     17.96 o 
   0   1   4    12304.13    11541.52    192.46 o 
   1   1   4    14059.79    13794.02    164.66 o 
   2   1   4     8921.90     9161.11    113.46 o 
   3   1   4      596.33      611.34     17.97 o 
   4   1   4      315.84      388.10     16.20 o 
   5   1   4       74.88       84.27     13.63 o 
   6   1   4        6.24       24.10     13.93 o 
   7   1   4      371.69      467.80     22.36 o 
   8   1   4        3.51       13.78     18.20 o 
 -11   2   4      280.40      341.56     38.30 o 
 -10   2   4      113.09       82.63     18.87 o 
  -9   2   4     1372.92     1371.72     50.42 o 
  -8   2   4      521.05      499.82     27.24 o 
  -7   2   4      959.46      951.29     18.55 o 
  -6   2   4     3337.09     3357.85     56.22 o 
  -5   2   4      777.11      889.57     14.45 o 
  -4   2   4      401.51      473.88      8.17 o 
  -3   2   4     3346.56     3441.43     34.15 o 
  -2   2   4      707.71      806.61     12.90 o 
  -1   2   4     1265.11     1250.21     28.04 o 
   0   2   4     1420.83     1633.33     29.59 o 
   1   2   4      783.96      778.36     27.60 o 
   2   2   4     4144.70     4087.22     55.09 o 
   3   2   4     7851.13     8074.74    111.36 o 
   4   2   4      906.05      810.35     22.29 o 
   5   2   4     1071.80     1243.65     36.92 o 
   6   2   4     1758.33     1839.03     37.61 o 
   7   2   4       79.47       37.84     14.35 o 
   8   2   4      780.76      992.64     36.46 o 
 -11   3   4        7.07       -4.96     28.40 o 
 -10   3   4       91.99       74.82     17.79 o 
  -9   3   4       45.76       53.51     15.86 o 
  -8   3   4      326.47      376.26     20.39 o 
  -7   3   4      422.04      452.89     12.74 o 
  -6   3   4     5568.44     5165.39     66.09 o 
  -5   3   4     5948.26     5986.69     73.55 o 
  -4   3   4      293.64      355.84     11.05 o 
  -3   3   4     9649.82     9516.60    199.39 o 
  -2   3   4      673.27      757.44     11.45 o 
  -1   3   4     4216.01     4188.40     52.11 o 
   0   3   4     8749.40     8502.13    102.53 o 
   1   3   4       80.11      160.42      8.89 o 
   2   3   4    10641.46    10406.04    127.08 o 
   3   3   4     8529.91     8536.90    107.68 o 
   4   3   4     1643.21     1714.72     61.04 o 
   5   3   4        2.18        6.76     12.00 o 
   6   3   4        0.78       12.83     13.31 o 
   7   3   4       98.88       86.16     15.66 o 
   8   3   4      127.17      126.47     27.57 o 
 -10   4   4      254.05      218.07     25.36 o 
  -9   4   4     1008.51      988.19     48.69 o 
  -8   4   4     1138.16     1123.04     25.76 o 
  -7   4   4     1217.55     1171.81     19.73 o 
  -6   4   4       68.83       93.22      8.13 o 
  -5   4   4     1796.70     1866.16     27.42 o 
  -4   4   4     2394.45     2136.44     22.92 o 
  -3   4   4     4330.31     4530.84     44.18 o 
  -2   4   4       30.69       27.29      3.54 o 
  -1   4   4       47.67       60.14      6.44 o 
   0   4   4     5044.76     4789.44     60.25 o 
   1   4   4    10508.22    10418.88    126.03 o 
   2   4   4     6364.27     6304.00     80.28 o 
   3   4   4       11.74       16.62      8.15 o 
   4   4   4     1912.85     1921.18     70.32 o 
   5   4   4     2852.42     2964.33    132.32 o 
   6   4   4     2519.26     2449.69    100.78 o 
   7   4   4      967.37      875.32     32.59 o 
   8   4   4      358.12      267.94     23.54 o 
 -10   5   4     1111.96     1074.64     68.11 o 
  -9   5   4       32.54       13.66     13.16 o 
  -8   5   4     1760.41     1547.12     50.47 o 
  -7   5   4     5070.59     5039.21     66.32 o 
  -6   5   4      941.72      860.89     17.50 o 
  -5   5   4       12.51       10.85      6.82 o 
  -4   5   4      224.70      222.67      7.54 o 
  -3   5   4     2587.31     2724.40     28.18 o 
  -2   5   4     1980.03     2063.29     23.01 o 
  -1   5   4      186.38      174.35      7.30 o 
   0   5   4      357.38      428.91     10.88 o 
   1   5   4       36.23       44.67      6.69 o 
   2   5   4       50.38       73.19      7.52 o 
   3   5   4     2497.61     2460.35     57.85 o 
   4   5   4    11124.00    10328.98    308.73 o 
   5   5   4     4713.56     4311.07    147.76 o 
   6   5   4       36.23       76.34     13.79 o 
   7   5   4     2015.53     2012.56    109.45 o 
   8   5   4      450.59      355.13     24.99 o 
 -10   6   4       14.83       -1.23     14.94 o 
  -9   6   4        1.80      -21.06     14.04 o 
  -8   6   4      368.37      360.43     18.84 o 
  -7   6   4      283.18      276.22     13.07 o 
  -6   6   4        9.57       11.50      7.86 o 
  -5   6   4     2180.74     2103.29     37.89 o 
  -4   6   4     3399.45     3455.25     45.18 o 
  -3   6   4       43.95       57.31      6.25 o 
  -2   6   4     3742.54     3657.54     41.12 o 
  -1   6   4     1860.51     1872.97     23.65 o 
   0   6   4       53.65       57.87      6.58 o 
   1   6   4     4501.14     4344.20     57.11 o 
   2   6   4     2572.63     2520.74     37.27 o 
   3   6   4       84.17       92.01      8.93 o 
   4   6   4      468.17      453.56     37.43 o 
   5   6   4      232.44      262.01     14.50 o 
   6   6   4       53.36       48.74     15.13 o 
   7   6   4      100.23       44.90     18.70 o 
  -9   7   4       62.98       48.00     15.90 o 
  -8   7   4       23.07       39.86     13.51 o 
  -7   7   4      123.08      113.50     10.41 o 
  -6   7   4      194.79      154.54      9.90 o 
  -5   7   4        6.47       24.77     11.05 o 
  -4   7   4     3228.11     3254.87     43.55 o 
  -3   7   4     9473.83     8946.44    126.52 o 
  -2   7   4     3972.34     4047.42     49.47 o 
  -1   7   4     1687.35     1687.41     22.81 o 
   0   7   4     8550.44     8266.03    113.22 o 
   1   7   4     2974.71     2986.06     42.19 o 
   2   7   4        3.34        2.34      8.45 o 
   3   7   4      524.88      535.43     18.54 o 
   4   7   4      110.52      142.13     13.70 o 
   5   7   4      353.25      366.25     16.72 o 
   6   7   4        6.22       -6.70     14.21 o 
   7   7   4      119.96      103.03     20.11 o 
  -9   8   4       59.13       67.86     16.50 o 
  -8   8   4       19.35       35.71     13.73 o 
  -7   8   4     1439.61     1513.14     34.18 o 
  -6   8   4     2944.14     2967.56     59.53 o 
  -5   8   4      499.04      480.42     14.19 o 
  -4   8   4     1123.63     1219.11     21.60 o 
  -3   8   4     2542.71     2692.46     36.79 o 
  -2   8   4     3020.90     2901.72     38.49 o 
  -1   8   4     3306.35     3306.95     49.73 o 
   0   8   4     5527.09     5211.51     78.10 o 
   1   8   4     1993.96     2111.24     37.37 o 
   2   8   4      482.81      532.12     20.97 o 
   3   8   4     3172.30     3192.89     92.66 o 
   4   8   4     2011.19     1981.47     62.47 o 
   5   8   4       33.71       42.52     32.63 o 
   6   8   4      143.58       92.18     17.30 o 
  -8   9   4        0.17        3.74     14.85 o 
  -7   9   4       66.31       53.56     11.27 o 
  -6   9   4      128.87      180.76     11.81 o 
  -5   9   4     1384.76     1407.61     30.53 o 
  -4   9   4     3101.75     3277.43     68.22 o 
  -3   9   4     3296.50     3336.45     44.45 o 
  -2   9   4      418.93      410.83     12.14 o 
  -1   9   4      252.34      266.53      9.90 o 
   0   9   4     3776.35     3894.86     69.39 o 
   1   9   4     2921.73     2991.50     65.28 o 
   2   9   4     1650.99     1681.17     33.20 o 
   3   9   4      481.94      477.93     18.85 o 
   4   9   4       17.50       18.00     14.12 o 
   5   9   4       10.36       24.58     17.47 o 
   6   9   4       16.02       18.99     21.71 o 
  -8  10   4       69.96       86.61     15.96 o 
  -7  10   4       83.16       89.11     11.88 o 
  -6  10   4       53.05       40.56     10.89 o 
  -5  10   4      709.76      635.40     17.09 o 
  -4  10   4     1296.32     1183.49     22.63 o 
  -3  10   4       80.05      136.89     24.22 o 
  -2  10   4     4549.66     4641.21     59.30 o 
  -1  10   4     5244.12     5287.12     76.01 o 
   0  10   4       34.78       56.85     10.35 o 
   1  10   4      846.58      757.16     20.98 o 
   2  10   4      644.50      685.29     21.32 o 
   3  10   4      100.38      100.73     13.42 o 
   4  10   4      304.18      258.67     20.99 o 
   5  10   4       30.89       23.56     18.56 o 
  -7  11   4      153.64      130.83     14.39 o 
  -6  11   4       51.81       38.63     10.85 o 
  -5  11   4        8.80       13.12      9.31 o 
  -4  11   4        8.60       28.08      9.49 o 
  -3  11   4        3.50        7.12      8.75 o 
  -2  11   4       16.47       30.21      8.51 o 
  -1  11   4       16.00       17.00     11.37 o 
   0  11   4        2.40        7.30     10.10 o 
   1  11   4      238.20      240.15     14.55 o 
   2  11   4       18.25       41.28     11.56 o 
   3  11   4      333.03      324.35     21.53 o 
   4  11   4      789.92      807.81     33.01 o 
   5  11   4      230.85      196.97     23.35 o 
  -6  12   4       34.72       30.50     12.06 o 
  -5  12   4       57.02       48.29     11.78 o 
  -4  12   4       10.07       -3.64     13.02 o 
  -3  12   4       51.23       52.60     12.80 o 
  -2  12   4      313.75      290.33     15.95 o 
  -1  12   4      297.02      319.34     23.40 o 
   0  12   4      262.43      241.39     15.01 o 
   1  12   4      233.26      195.23     14.61 o 
   2  12   4      410.26      448.30     25.88 o 
   3  12   4      136.79      124.47     19.59 o 
   4  12   4        4.29       10.45     17.50 o 
  -5  13   4      955.59      916.13     30.62 o 
  -4  13   4       61.83       59.19     14.11 o 
  -3  13   4      212.32      215.41     16.58 o 
  -2  13   4       74.11       71.24     13.06 o 
  -1  13   4      265.06      272.17     16.97 o 
   0  13   4      443.87      462.04     20.84 o 
   1  13   4      132.24      137.40     14.94 o 
   2  13   4     1142.67     1118.70     47.89 o 
  -2  14   4        5.52        4.89     13.26 o 
  -1  14   4        3.55       11.44     13.06 o 
   0  14   4        8.58        0.87     13.53 o 
 -11   1   5        9.02        0.28     19.50 o 
 -10   1   5      195.97      218.69     15.92 o 
  -9   1   5     1067.61     1096.95     61.93 o 
  -8   1   5      459.33      468.49     23.04 o 
  -7   1   5       57.09       68.64      7.36 o 
  -6   1   5       57.30       55.22      5.40 o 
  -5   1   5      250.22      242.94      8.16 o 
  -4   1   5      134.71      152.92      6.28 o 
  -3   1   5     3269.96     3293.70     40.04 o 
  -2   1   5     9474.52     9122.44    153.83 o 
  -1   1   5     3839.71     3734.11     70.02 o 
   0   1   5       38.88       44.10     17.20 o 
   1   1   5       11.36       13.54      6.83 o 
   2   1   5      124.35      141.69     10.41 o 
   3   1   5      682.09      720.10     21.06 o 
   4   1   5      399.97      453.67     19.61 o 
   5   1   5     3795.08     4206.26    105.16 o 
   6   1   5     1229.53     1365.62     34.65 o 
   7   1   5       17.47       16.69     24.33 o 
 -10   2   5       17.82       26.91     14.05 o 
  -9   2   5       26.31       40.92     16.43 o 
  -8   2   5       46.99       61.42      8.21 o 
  -7   2   5      792.58      827.63     20.25 o 
  -6   2   5     4695.29     4678.68     70.71 o 
  -5   2   5     6054.94     6151.72     60.12 o 
  -4   2   5     3136.49     3240.82     33.45 o 
  -3   2   5      130.77      130.95      6.94 o 
  -2   2   5      194.40      209.41     13.32 o 
  -1   2   5      483.55      500.66     19.09 o 
   0   2   5      762.58      798.07     24.64 o 
   1   2   5     5790.46     5705.78    125.49 o 
   2   2   5     6280.51     6373.85    127.83 o 
   3   2   5     2117.43     2290.05     43.08 o 
   4   2   5       25.18       36.87     13.04 o 
   5   2   5      335.40      359.72     19.07 o 
   6   2   5      242.50      249.85     22.34 o 
   7   2   5        3.30      -11.79     21.12 o 
 -10   3   5      100.59      116.42     19.89 o 
  -9   3   5      133.09      150.98     21.37 o 
  -8   3   5      905.49      952.44     38.68 o 
  -7   3   5     1235.71     1213.63     19.97 o 
  -6   3   5      883.97      892.32     15.65 o 
  -5   3   5      581.62      638.81     12.35 o 
  -4   3   5     2182.02     2196.01     23.96 o 
  -3   3   5     1503.14     1562.72     18.10 o 
  -2   3   5     1883.15     1943.44     31.56 o 
  -1   3   5     2118.70     2112.16     82.82 o 
   0   3   5     2435.65     2545.32     35.01 o 
   1   3   5     1356.78     1309.33     38.22 o 
   2   3   5       10.74       31.73      9.01 o 
   3   3   5      204.35      236.30     13.45 o 
   4   3   5      587.14      630.75     21.64 o 
   5   3   5       26.32       18.46     13.53 o 
   6   3   5      190.94      219.31     21.67 o 
   7   3   5      523.12      550.41     34.46 o 
 -10   4   5      196.58      205.52     31.29 o 
  -9   4   5       35.96       35.92     14.17 o 
  -8   4   5      684.80      686.11     23.47 o 
  -7   4   5      160.30      190.22      9.10 o 
  -6   4   5       84.71       75.42      6.84 o 
  -5   4   5       64.38       41.23      6.10 o 
  -4   4   5      350.14      388.09      8.47 o 
  -3   4   5      511.23      552.11      9.44 o 
  -2   4   5      269.49      275.98      8.30 o 
  -1   4   5     3563.94     3484.68     46.52 o 
   0   4   5      585.32      625.69     13.72 o 
   1   4   5      520.65      531.78     14.04 o 
   2   4   5      990.00      945.91     20.01 o 
   3   4   5      122.57      128.56     11.21 o 
   4   4   5     1366.23     1361.33     29.41 o 
   5   4   5      228.95      206.60     15.87 o 
   6   4   5      218.27      221.59     21.19 o 
   7   4   5      175.10      184.99     26.05 o 
 -10   5   5       62.53       53.02     16.88 o 
  -9   5   5      125.14      111.72     19.43 o 
  -8   5   5       67.89       67.15     10.91 o 
  -7   5   5        9.85       16.80      9.05 o 
  -6   5   5      364.40      369.00     12.76 o 
  -5   5   5      231.06      255.17     10.65 o 
  -4   5   5       33.95       65.15      6.84 o 
  -3   5   5       65.14       62.92      5.40 o 
  -2   5   5     3018.61     2867.12     36.29 o 
  -1   5   5     2053.59     2022.64     41.38 o 
   0   5   5     1443.92     1312.94     21.91 o 
   1   5   5      552.80      535.34     14.36 o 
   2   5   5       54.89       56.83      8.83 o 
   3   5   5       34.70       33.34      9.79 o 
   4   5   5      912.19      890.89     23.22 o 
   5   5   5      599.59      613.67     39.43 o 
   6   5   5      138.40      146.14     22.51 o 
   7   5   5       35.81       30.42     31.62 o 
 -10   6   5      244.87      210.56     20.90 o 
  -9   6   5       67.43       51.87     15.44 o 
  -8   6   5      424.91      440.92     16.96 o 
  -7   6   5      215.03      202.89     12.08 o 
  -6   6   5       29.32       26.03      8.54 o 
  -5   6   5      256.68      244.73     10.79 o 
  -4   6   5     3339.19     3377.57     44.62 o 
  -3   6   5     4438.85     4398.57     55.54 o 
  -2   6   5      853.98      876.39     14.45 o 
  -1   6   5      442.30      480.73     15.63 o 
   0   6   5     3305.18     3144.79     43.36 o 
   1   6   5     1592.98     1597.00     26.66 o 
   2   6   5     2042.44     1957.88     32.13 o 
   3   6   5     2918.26     2808.99     43.04 o 
   4   6   5     1840.54     1768.47     58.03 o 
   5   6   5      208.25      224.85     18.17 o 
   6   6   5      381.46      439.72     42.07 o 
  -9   7   5        3.98        7.67     15.20 o 
  -8   7   5      296.23      271.26     18.52 o 
  -7   7   5      842.49      812.19     26.74 o 
  -6   7   5      159.28      199.17     10.96 o 
  -5   7   5       33.64       30.24      8.02 o 
  -4   7   5      167.22      153.93      8.83 o 
  -3   7   5      264.40      292.24     10.94 o 
  -2   7   5      529.29      514.72     11.66 o 
  -1   7   5     4099.73     4297.57     49.09 o 
   0   7   5     5317.38     5237.67     67.62 o 
   1   7   5     2766.03     2775.84     40.67 o 
   2   7   5      100.70      103.23     10.19 o 
   3   7   5     1298.52     1234.20     27.61 o 
   4   7   5      759.76      742.37     22.19 o 
   5   7   5      200.15      159.24     17.60 o 
   6   7   5      117.47       89.01     27.19 o 
  -9   8   5        9.35       32.25     15.53 o 
  -8   8   5        0.81       -4.60     10.37 o 
  -7   8   5       11.30       30.60     10.86 o 
  -6   8   5        0.29        2.89      9.31 o 
  -5   8   5      216.60      222.21     11.31 o 
  -4   8   5      162.12      182.01     10.21 o 
  -3   8   5      402.93      514.30     28.34 o 
  -2   8   5      335.32      343.59     11.62 o 
  -1   8   5      301.11      300.62     10.37 o 
   0   8   5       27.07       28.52      8.25 o 
   1   8   5     1144.17     1177.35     23.09 o 
   2   8   5      974.19      899.85     20.91 o 
   3   8   5      358.12      383.49     22.28 o 
   4   8   5        1.04        2.49     11.69 o 
   5   8   5       20.61       45.32     21.14 o 
   6   8   5        0.31       20.02     24.78 o 
  -8   9   5      308.92      325.55     16.35 o 
  -7   9   5      881.89      871.71     22.05 o 
  -6   9   5      119.59      113.31     11.30 o 
  -5   9   5      451.73      490.27     15.41 o 
  -4   9   5     1213.90     1223.10     27.56 o 
  -3   9   5      145.37      139.04      9.12 o 
  -2   9   5       24.17       34.72      7.61 o 
  -1   9   5       63.93       92.35      8.13 o 
   0   9   5      179.79      230.80     11.62 o 
   1   9   5      209.38      167.66     11.02 o 
   2   9   5       40.91       35.41     10.22 o 
   3   9   5      122.48      164.97     13.17 o 
   4   9   5       18.36       27.98     14.56 o 
   5   9   5       95.52       81.89     32.33 o 
  -7  10   5      204.49      223.21     14.57 o 
  -6  10   5      443.58      448.18     16.71 o 
  -5  10   5     1170.81     1139.73     27.45 o 
  -4  10   5     1021.43     1041.78     25.10 o 
  -3  10   5      119.79      102.71      9.18 o 
  -2  10   5      291.73      269.16     14.58 o 
  -1  10   5      344.52      398.80     13.59 o 
   0  10   5      142.53      144.78      9.42 o 
   1  10   5       47.11       50.64     10.24 o 
   2  10   5       47.07       60.58     11.06 o 
   3  10   5      196.10      177.55     16.44 o 
   4  10   5      413.80      353.82     25.52 o 
  -6  11   5        9.20        5.72     10.83 o 
  -5  11   5       54.84       85.39     13.65 o 
  -4  11   5      255.21      289.05     13.69 o 
  -3  11   5      948.05     1007.69     20.62 o 
  -2  11   5     1229.03     1229.18     23.23 o 
  -1  11   5      374.62      388.17     13.84 o 
   0  11   5       29.88       15.88      9.53 o 
   1  11   5      121.13      155.47     13.00 o 
   2  11   5       87.15       95.39     13.15 o 
   3  11   5      144.11       89.79     19.44 o 
  -5  12   5      449.03      498.54     21.61 o 
  -4  12   5        5.08        1.81     10.29 o 
  -3  12   5      258.57      272.30     15.94 o 
  -2  12   5      112.68       98.87     13.24 o 
  -1  12   5       12.08       14.46     12.43 o 
   0  12   5        1.64       12.28     12.60 o 
   1  12   5       25.72       43.79     12.40 o 
   2  12   5       73.61       88.32     22.95 o 
  -3  13   5       79.88      102.35     15.19 o 
  -2  13   5       77.99       79.59     14.30 o 
  -1  13   5      357.11      332.14     17.87 o 
   0  13   5      255.69      256.64     21.48 o 
 -10   0   6     1657.42     1559.75     53.72 o 
  -9   0   6     1646.84     1524.19     49.51 o 
  -8   0   6      192.71      173.20     19.26 o 
  -7   0   6      317.27      292.84     21.23 o 
  -6   0   6       90.99      106.85     13.68 o 
  -5   0   6        4.14       15.72      7.61 o 
  -4   0   6       16.24       15.86     14.99 o 
  -3   0   6      550.99      576.93     18.28 o 
  -2   0   6     1449.44     1419.05     48.85 o 
  -1   0   6     1624.32     1440.06     49.67 o 
   0   0   6      643.67      606.13     32.66 o 
   1   0   6     3439.93     3434.00    101.09 o 
   2   0   6     4762.74     5077.83    140.81 o 
   3   0   6      246.06      182.93     28.28 o 
   4   0   6     1913.81     2444.99     91.96 o 
   5   0   6     5468.35     6180.74    178.61 o 
   6   0   6     1592.49     1537.16     78.78 o 
 -10   1   6       40.18       44.03     19.97 o 
  -9   1   6        0.25        5.46     12.13 o 
  -8   1   6      430.44      465.27     18.85 o 
  -7   1   6     1542.42     1516.18     26.05 o 
  -6   1   6     1560.01     1480.24     25.22 o 
  -5   1   6        7.59       -1.06      5.65 o 
  -4   1   6      685.91      737.25     14.13 o 
  -3   1   6      176.00      155.51      7.68 o 
  -2   1   6      621.78      572.79     21.37 o 
  -1   1   6     2649.98     2439.00     51.64 o 
   0   1   6      802.29      772.45     26.45 o 
   1   1   6     1597.31     1492.90     58.64 o 
   2   1   6     4119.22     4298.05    132.50 o 
   3   1   6     4519.70     4898.53    100.46 o 
   4   1   6      680.33      702.16     37.04 o 
   5   1   6       38.55       39.91     21.96 o 
   6   1   6       24.62       42.64     31.51 o 
 -10   2   6       25.73       38.31     15.80 o 
  -9   2   6        1.46        1.47     11.59 o 
  -8   2   6      157.55      158.89     14.19 o 
  -7   2   6       11.81       17.61      7.62 o 
  -6   2   6     1399.42     1514.24     25.86 o 
  -5   2   6     2769.08     2615.43     39.69 o 
  -4   2   6      217.31      226.86      8.86 o 
  -3   2   6     3192.92     3147.02     40.02 o 
  -2   2   6     6669.71     6451.26    113.78 o 
  -1   2   6      259.23      282.26     16.78 o 
   0   2   6     3269.28     3118.62     64.44 o 
   1   2   6     4413.08     4257.01    259.60 o 
   2   2   6       76.87      111.15     16.99 o 
   3   2   6      340.47      381.97     23.87 o 
   4   2   6      259.80      299.39     41.63 o 
   5   2   6       49.75       48.47     23.53 o 
   6   2   6       23.97       26.31     24.81 o 
 -10   3   6        1.83        4.92     20.08 o 
  -9   3   6      352.36      319.74     19.37 o 
  -8   3   6      507.09      506.39     15.94 o 
  -7   3   6       29.72       41.03      8.91 o 
  -6   3   6     2368.87     2472.66     37.42 o 
  -5   3   6     3056.63     2950.64     42.94 o 
  -4   3   6     1799.41     1873.59     26.18 o 
  -3   3   6      605.16      568.64     13.31 o 
  -2   3   6        7.95       11.22     24.95 o 
  -1   3   6      958.23      948.69     32.06 o 
   0   3   6     4781.38     4587.80    102.13 o 
   1   3   6     5440.13     5547.66    266.30 o 
   2   3   6      807.77      753.58     41.11 o 
   3   3   6      402.54      455.87     65.62 o 
   4   3   6      776.93      817.27     37.32 o 
   5   3   6        0.45      -16.51     21.13 o 
   6   3   6      734.41      886.18     53.20 o 
 -10   4   6       31.04       24.67     21.33 o 
  -9   4   6        1.86       -3.79     13.52 o 
  -8   4   6      439.26      470.85     20.13 o 
  -7   4   6     1376.86     1334.51     69.58 o 
  -6   4   6     1360.27     1453.72     25.30 o 
  -5   4   6      175.56      192.91     33.17 o 
  -4   4   6     2120.80     2066.58     32.02 o 
  -3   4   6     6139.13     6270.26     73.30 o 
  -2   4   6     7954.44     7737.33    123.66 o 
  -1   4   6     5743.49     5688.27    103.43 o 
   0   4   6      690.90      704.11     25.83 o 
   1   4   6      224.98      241.97     18.20 o 
   2   4   6     1954.67     2066.63    140.46 o 
   3   4   6      734.06      710.82     31.49 o 
   4   4   6       33.66       44.54     19.79 o 
   5   4   6       74.33       97.74     23.32 o 
   6   4   6      179.93      247.02     28.94 o 
  -9   5   6       43.97       51.20     14.44 o 
  -8   5   6      178.12      145.06     13.63 o 
  -7   5   6       15.43       30.85     20.68 o 
  -6   5   6        3.56        4.77     10.67 o 
  -5   5   6     2296.04     2491.48    107.03 o 
  -4   5   6     9958.30    10058.03    170.95 o 
  -3   5   6     5575.82     5388.93    109.33 o 
  -2   5   6      383.13      333.61     14.21 o 
  -1   5   6     7696.29     7603.42    134.08 o 
   0   5   6     4606.75     4629.23    121.20 o 
   1   5   6      238.81      300.46     35.80 o 
   2   5   6      101.42      121.95     42.10 o 
   3   5   6      188.97      188.98     20.07 o 
   4   5   6      548.99      490.58     29.99 o 
   5   5   6       60.61       84.21     22.37 o 
   6   5   6      133.31      150.04     25.77 o 
  -9   6   6       11.80       -0.66     12.59 o 
  -8   6   6       40.84       60.62     12.85 o 
  -7   6   6      411.88      409.76     18.59 o 
  -6   6   6      509.86      528.77     19.03 o 
  -5   6   6        0.98        4.94     10.75 o 
  -4   6   6      110.89      121.07     12.07 o 
  -3   6   6     1017.46     1100.19     28.24 o 
  -2   6   6     1670.84     1702.16     31.06 o 
  -1   6   6      992.16     1144.79     33.31 o 
   0   6   6       70.94      101.26     14.40 o 
   1   6   6     1041.16     1091.73     34.74 o 
   2   6   6     1038.53     1123.35     48.14 o 
   3   6   6      245.25      255.67     22.34 o 
   4   6   6      103.18      116.57     20.90 o 
   5   6   6      472.19      480.42     59.41 o 
  -9   7   6       39.10       25.58     13.91 o 
  -8   7   6      638.92      597.00     24.46 o 
  -7   7   6      269.20      200.77     16.03 o 
  -6   7   6        6.45        4.84     11.07 o 
  -5   7   6       89.60      111.46     12.22 o 
  -4   7   6        4.31       -0.03     10.59 o 
  -3   7   6      275.63      267.41     14.92 o 
  -2   7   6        4.41        0.47      9.52 o 
  -1   7   6      263.70      294.15     19.34 o 
   0   7   6      313.37      377.23     22.24 o 
   1   7   6       90.92      131.37     17.58 o 
   2   7   6      163.68      149.61     19.25 o 
   3   7   6     1843.12     1937.78     51.86 o 
   4   7   6     1042.57      911.66     44.91 o 
   5   7   6        1.80       16.61     18.30 o 
  -8   8   6      574.92      580.00     25.24 o 
  -7   8   6      396.05      396.79     22.89 o 
  -6   8   6      130.83      113.75     13.79 o 
  -5   8   6     1706.05     1617.50     37.57 o 
  -4   8   6      684.77      623.63     22.55 o 
  -3   8   6      197.24      226.58     20.21 o 
  -2   8   6      455.19      452.13     22.13 o 
  -1   8   6      789.48      754.75     21.43 o 
   0   8   6     3361.06     3358.29    100.06 o 
   1   8   6     2179.34     2153.13     52.86 o 
   2   8   6        9.60        5.06     16.54 o 
   3   8   6      657.22      635.15     31.57 o 
   4   8   6      490.77      473.84     29.51 o 
  -7   9   6      480.42      446.79     21.72 o 
  -6   9   6      492.32      472.23     22.25 o 
  -5   9   6      161.13      178.98     15.99 o 
  -4   9   6       15.64        2.28     13.27 o 
  -3   9   6       39.03       36.71     11.62 o 
  -2   9   6       53.12       48.84     12.84 o 
  -1   9   6      142.65      120.49     14.60 o 
   0   9   6       66.92       58.93     17.56 o 
   1   9   6      311.96      362.89     24.05 o 
   2   9   6     1742.68     1714.48     71.96 o 
   3   9   6     1529.16     1569.43     54.79 o 
   4   9   6      393.96      362.87     48.85 o 
  -7  10   6      172.17      138.24     16.46 o 
  -6  10   6      131.61      126.05     16.27 o 
  -5  10   6        0.03       20.65     12.72 o 
  -4  10   6       34.50       23.05     12.51 o 
  -3  10   6       40.89       57.62     13.61 o 
  -2  10   6       25.34       25.68     12.91 o 
  -1  10   6       11.64       -6.85     12.85 o 
   0  10   6        0.35        1.75     12.22 o 
   1  10   6      302.07      358.59     24.95 o 
   2  10   6      593.99      637.64     34.33 o 
   3  10   6      194.00      178.14     25.11 o 
  -5  11   6      192.77      202.96     17.05 o 
  -4  11   6      879.69      890.78     29.99 o 
  -3  11   6      476.04      437.75     22.32 o 
  -2  11   6       72.96       89.12     14.98 o 
  -1  11   6      782.94      785.69     50.38 o 
   0  11   6      387.48      400.95     23.81 o 
   1  11   6        0.97        8.97     18.93 o 
   2  11   6       11.25       35.45     21.13 o 
  -4  12   6        0.34        7.20     16.36 o 
  -3  12   6      619.54      603.62     26.94 o 
  -2  12   6     1465.39     1383.37     36.32 o 
  -1  12   6      573.12      587.42     42.83 o 
   0  12   6        4.00        3.77     25.77 o 
 -10   1   7      271.41      284.41     19.69 o 
  -9   1   7      116.31       77.10     14.99 o 
  -8   1   7        1.65        1.42     11.50 o 
  -7   1   7        8.55       12.32     10.27 o 
  -6   1   7       66.05       90.60      9.80 o 
  -5   1   7      193.39      205.05      9.51 o 
  -4   1   7      473.68      497.49     13.59 o 
  -3   1   7     2735.69     2673.09     36.39 o 
  -2   1   7     1795.66     1647.83     66.96 o 
  -1   1   7      255.87      222.15     26.34 o 
   0   1   7       73.72       82.67     15.03 o 
   1   1   7      144.11      150.65     19.50 o 
   2   1   7      169.68      145.85     20.06 o 
   3   1   7      122.80      184.95     25.04 o 
   4   1   7     1054.01     1233.59     47.15 o 
   5   1   7      697.12      781.95     42.60 o 
  -9   2   7       60.56       66.63     13.89 o 
  -8   2   7       50.70       58.07     12.20 o 
  -7   2   7      608.33      594.93     16.75 o 
  -6   2   7     1466.75     1478.04     26.84 o 
  -5   2   7     1044.18     1025.27     18.22 o 
  -4   2   7      377.79      401.79     12.42 o 
  -3   2   7      664.22      672.45     17.53 o 
  -2   2   7      575.44      604.52     30.14 o 
  -1   2   7      124.92      124.70     15.86 o 
   0   2   7     1611.98     1525.19     54.02 o 
   1   2   7     3295.08     3167.83     95.51 o 
   2   2   7     1115.63     1048.69     64.61 o 
   3   2   7      178.95      200.83     24.12 o 
   4   2   7      111.15      128.42     25.91 o 
   5   2   7       50.38       99.10     28.12 o 
  -9   3   7      112.48       89.28     21.61 o 
  -8   3   7      219.10      220.40     12.91 o 
  -7   3   7      356.65      342.76     14.63 o 
  -6   3   7       45.36       65.35      9.20 o 
  -5   3   7       54.70       52.10      9.24 o 
  -4   3   7      140.90      140.66     17.59 o 
  -3   3   7      531.45      552.13     14.72 o 
  -2   3   7     1009.15     1049.26     32.25 o 
  -1   3   7     2018.41     1981.77     47.19 o 
   0   3   7     1272.87     1244.07     77.65 o 
   1   3   7       66.88       50.49     17.48 o 
   2   3   7      113.44      136.56     23.47 o 
   3   3   7      600.37      609.61     33.11 o 
   4   3   7      107.89      144.92     22.26 o 
   5   3   7       63.78       90.14     24.97 o 
  -9   4   7      156.18      140.15     23.19 o 
  -8   4   7       13.46       14.71     12.89 o 
  -7   4   7      110.34      122.73     14.28 o 
  -6   4   7      116.95       81.08     11.83 o 
  -5   4   7       70.31       98.86     11.92 o 
  -4   4   7      781.19      834.04     19.13 o 
  -3   4   7      128.72      139.20      9.32 o 
  -2   4   7      125.99      125.34     15.77 o 
  -1   4   7      409.85      402.72     21.95 o 
   0   4   7       27.10       29.29     15.10 o 
   1   4   7        1.51       10.10     14.38 o 
   2   4   7      183.54      202.88     22.38 o 
   3   4   7      508.76      615.98     34.33 o 
   4   4   7       41.91       28.54     20.38 o 
   5   4   7       87.07      115.82     24.56 o 
  -9   5   7      114.02      122.85     16.48 o 
  -8   5   7       49.44       57.46     12.85 o 
  -7   5   7      107.68       97.25     13.08 o 
  -6   5   7        3.26       -2.84     11.89 o 
  -5   5   7       82.94       84.81     19.20 o 
  -4   5   7      342.57      338.15     18.73 o 
  -3   5   7      620.94      581.69     18.56 o 
  -2   5   7       26.72       54.30     34.47 o 
  -1   5   7       26.88       36.94     13.49 o 
   0   5   7        1.07       18.16     14.85 o 
   1   5   7       77.17       46.86     15.59 o 
   2   5   7      127.35      150.05     19.40 o 
   3   5   7       27.12       34.38     18.30 o 
   4   5   7       62.24       80.03     23.75 o 
  -8   6   7      247.66      216.88     16.41 o 
  -7   6   7      336.21      310.79     18.52 o 
  -6   6   7      415.93      494.04     20.78 o 
  -5   6   7      779.72      755.60     24.58 o 
  -4   6   7      415.80      444.45     33.70 o 
  -3   6   7       23.21       21.04     10.37 o 
  -2   6   7      336.41      329.76     14.97 o 
  -1   6   7      918.96      940.97     31.97 o 
   0   6   7       94.62       92.81     17.14 o 
   1   6   7       84.22      100.95     18.65 o 
   2   6   7      374.15      370.02     32.22 o 
   3   6   7     1045.69     1178.20     42.80 o 
   4   6   7      610.42      513.03     31.83 o 
  -8   7   7      517.15      567.83     24.98 o 
  -7   7   7       86.55       82.73     14.15 o 
  -6   7   7      114.65      128.78     15.80 o 
  -5   7   7      585.39      631.95     24.31 o 
  -4   7   7      465.28      467.32     21.84 o 
  -3   7   7      202.31      214.71     16.39 o 
  -2   7   7      187.03      228.35     15.15 o 
  -1   7   7      296.45      379.40     28.06 o 
   0   7   7      347.59      394.22     24.01 o 
   1   7   7       22.32       17.39     21.88 o 
   2   7   7       43.00       77.71     30.94 o 
   3   7   7        4.39       -0.86     19.62 o 
  -7   8   7      133.33      191.38     17.10 o 
  -6   8   7      310.61      337.41     19.71 o 
  -5   8   7       51.44       76.22     18.87 o 
  -4   8   7       17.71        8.35     16.08 o 
  -3   8   7      301.33      292.58     18.34 o 
  -2   8   7       51.67       53.12     13.29 o 
  -1   8   7       30.28       24.58     12.42 o 
   0   8   7       12.85       12.50     16.54 o 
   1   8   7        3.66       25.65     18.41 o 
   2   8   7        2.49       25.17     17.33 o 
   3   8   7        5.57       24.33     20.46 o 
  -6   9   7       25.82       26.94     15.47 o 
  -5   9   7       24.47       37.67     15.04 o 
  -4   9   7       34.70       54.24     16.71 o 
  -3   9   7        1.79        2.09     12.60 o 
  -2   9   7      156.84      182.85     17.39 o 
  -1   9   7      891.82      855.29     28.74 o 
   0   9   7      737.46      746.17     46.17 o 
   1   9   7        0.72        0.29     18.43 o 
   2   9   7      337.21      330.12     26.68 o 
  -5  10   7      369.07      351.29     29.08 o 
  -4  10   7      624.29      677.07     26.88 o 
  -3  10   7      389.73      422.69     22.51 o 
  -2  10   7       54.72       55.07     16.95 o 
  -1  10   7       28.12       18.57     15.40 o 
   0  10   7      402.93      446.87     31.48 o 
   1  10   7      534.06      513.06     32.26 o 
  -3  11   7      453.99      431.01     23.72 o 
  -2  11   7      960.51     1012.89     32.10 o 
  -9   0   8       74.19      112.20     24.78 o 
  -8   0   8       68.12       95.95     20.30 o 
  -7   0   8      814.87      896.51     39.11 o 
  -6   0   8     1088.80     1166.27     29.93 o 
  -5   0   8       13.62       22.85     11.56 o 
  -4   0   8     2246.71     2246.11     46.53 o 
  -3   0   8     7252.81     6872.70    116.85 o 
  -2   0   8     3577.57     3488.98    101.04 o 
  -1   0   8        4.76       12.53     21.61 o 
   0   0   8      819.24      695.57     40.32 o 
   1   0   8      318.18      321.17     35.94 o 
   2   0   8       20.44        0.49     28.94 o 
   3   0   8        4.72        6.56     33.32 o 
   4   0   8      177.77      171.45     37.42 o 
  -9   1   8       64.99       62.99     14.89 o 
  -8   1   8        5.49       10.95     13.03 o 
  -7   1   8      227.82      272.83     15.67 o 
  -6   1   8     1109.10     1157.24     24.38 o 
  -5   1   8     1969.59     2060.80     30.63 o 
  -4   1   8     1107.40     1092.78     20.73 o 
  -3   1   8        1.60        4.52      7.99 o 
  -2   1   8      736.90      627.39     24.78 o 
  -1   1   8     2377.90     2247.67     88.49 o 
   0   1   8     1605.58     1558.06     45.02 o 
   1   1   8      262.69      275.88     33.18 o 
   2   1   8       40.55       52.72     18.52 o 
   3   1   8      129.39      107.02     23.72 o 
   4   1   8        2.82       16.51     24.52 o 
  -9   2   8        0.01        5.07     25.30 o 
  -8   2   8      262.88      272.85     17.95 o 
  -7   2   8      272.71      280.10     14.32 o 
  -6   2   8       27.48       35.41     10.56 o 
  -5   2   8      156.47      152.74     11.56 o 
  -4   2   8      603.95      566.41     15.08 o 
  -3   2   8      663.65      717.96     17.61 o 
  -2   2   8      557.45      587.48     25.99 o 
  -1   2   8       48.71       56.50     14.92 o 
   0   2   8      280.80      246.57     29.54 o 
   1   2   8     1363.75     1389.50    138.79 o 
   2   2   8      468.95      453.09     56.10 o 
   3   2   8       50.29       41.79     22.35 o 
  -8   3   8      289.56      299.62     23.74 o 
  -7   3   8      615.67      564.85     22.93 o 
  -6   3   8       22.10       32.47     10.71 o 
  -5   3   8      387.16      441.76     16.58 o 
  -4   3   8      493.78      454.99     14.76 o 
  -3   3   8       75.63       80.92      9.81 o 
  -2   3   8     1906.90     1798.24     44.72 o 
  -1   3   8      867.47      850.79     53.04 o 
   0   3   8      149.25      105.93     19.11 o 
   1   3   8     1715.39     1568.88    187.88 o 
   2   3   8     1541.38     1500.63    115.43 o 
   3   3   8      222.72      210.43     28.18 o 
  -8   4   8       80.29       85.78     20.24 o 
  -7   4   8       46.33       61.48     15.50 o 
  -6   4   8      337.60      290.63     39.09 o 
  -5   4   8      280.07      233.90     16.11 o 
  -4   4   8       14.08        7.34     11.85 o 
  -3   4   8       69.35       74.27      9.67 o 
  -2   4   8      123.86      139.18     13.56 o 
  -1   4   8     1144.72      946.74     33.32 o 
   0   4   8     2617.71     2592.33    179.79 o 
   1   4   8      712.00      759.90     35.56 o 
   2   4   8        0.42       10.91     18.66 o 
   3   4   8      426.90      503.46     39.25 o 
  -8   5   8      249.24      231.38     18.31 o 
  -7   5   8        6.93        8.68     14.31 o 
  -6   5   8        4.78       11.24     13.84 o 
  -5   5   8       21.91       23.03     13.85 o 
  -4   5   8      138.64      176.79     16.53 o 
  -3   5   8       29.17       20.95     12.17 o 
  -2   5   8       75.67       76.30     11.98 o 
  -1   5   8      217.56      238.64     21.37 o 
   0   5   8       71.26       74.36     16.75 o 
   1   5   8      200.91      244.47     37.28 o 
   2   5   8     1586.95     1717.43     77.98 o 
   3   5   8     1392.63     1443.98     80.09 o 
  -7   6   8      128.59      131.32     17.24 o 
  -6   6   8      440.40      416.52     21.33 o 
  -5   6   8       50.38       50.56     17.04 o 
  -4   6   8      214.04      223.04     16.66 o 
  -3   6   8      867.94      854.74     32.63 o 
  -2   6   8       82.05       70.16     12.70 o 
  -1   6   8      344.42      319.22     22.74 o 
   0   6   8      710.96      721.75     38.68 o 
   1   6   8      356.78      373.69     35.83 o 
   2   6   8        0.07        4.92     18.12 o 
  -6   7   8       83.31       82.51     16.50 o 
  -5   7   8     1121.51     1034.49     31.21 o 
  -4   7   8     1137.07      980.99     29.61 o 
  -3   7   8        0.52       16.48     14.72 o 
  -2   7   8      637.67      599.19     27.60 o 
  -1   7   8     1019.02      973.16     72.24 o 
   0   7   8      137.46      157.00     34.55 o 
   1   7   8       75.16       71.86     45.68 o 
  -5   8   8      136.19      136.05     16.67 o 
  -4   8   8      318.07      292.70     20.60 o 
  -3   8   8      761.29      746.26     27.68 o 
  -2   8   8     1110.94     1070.82     32.73 o 
  -1   8   8      538.79      583.47     50.33 o 
   0   8   8        7.66       15.36     27.79 o 
  -4   9   8      399.30      402.65     23.46 o 
  -3   9   8        4.86       11.77     17.15 o 
  -2   9   8      295.82      287.19     21.26 o 
  -1   9   8      609.01      644.23     28.85 o 
  -7   1   9        5.66        4.26     13.85 o 
  -6   1   9       16.36       25.46     11.09 o 
  -5   1   9      103.41      140.54     11.25 o 
  -4   1   9      460.42      454.24     17.39 o 
  -3   1   9      375.23      317.37     13.55 o 
  -2   1   9      137.18      107.84     17.97 o 
  -1   1   9       30.06       25.10     17.60 o 
   0   1   9      111.13      122.71     21.12 o 
   1   1   9       78.24       59.62     20.52 o 
  -7   2   9      353.08      372.02     20.52 o 
  -6   2   9      235.04      208.24     14.41 o 
  -5   2   9       64.89       79.18     11.94 o 
  -4   2   9      112.29      125.26     10.85 o 
  -3   2   9       40.78       49.02      9.69 o 
  -2   2   9        2.67        0.15     15.49 o 
  -1   2   9      142.95      159.03     20.27 o 
   0   2   9      441.71      444.61     27.81 o 
   1   2   9      222.73      183.61     25.12 o 
  -7   3   9       10.31       11.05     14.78 o 
  -6   3   9       44.33       49.18     15.51 o 
  -5   3   9      115.24      125.94     16.67 o 
  -4   3   9      113.72      107.70     12.81 o 
  -3   3   9       37.22       37.18     11.77 o 
  -2   3   9      161.41      200.40     20.02 o 
  -1   3   9      133.10      123.21     19.82 o 
   0   3   9       47.07       48.52     16.61 o 
   1   3   9        0.46      -10.36     18.43 o 
  -6   4   9       18.77       27.00     15.87 o 
  -5   4   9       22.58       12.26     15.00 o 
  -4   4   9       15.83       28.28     15.73 o 
  -3   4   9       94.82       95.49     14.03 o 
  -2   4   9       89.06       86.03     14.23 o 
  -1   4   9        9.38        9.11     16.16 o 
   0   4   9       88.11       43.60     19.70 o 
   1   4   9        1.17       21.46     27.30 o 
  -6   5   9       69.74       89.71     17.46 o 
  -5   5   9        1.18        2.86     15.32 o 
  -4   5   9       80.46       76.10     15.08 o 
  -3   5   9      138.76      144.45     16.13 o 
  -2   5   9      308.73      291.04     17.88 o 
  -1   5   9      156.55      122.58     20.39 o 
   0   5   9       34.96       19.83     35.78 o 
  -5   6   9      410.50      412.76     58.37 o 
  -4   6   9      499.19      485.09     25.41 o 
  -3   6   9       52.31       62.15     15.76 o 
  -2   6   9      107.31       62.41     34.57 o 
  -1   6   9      257.81      253.22     23.60 o 
  -4   0  10        3.07       17.15     15.05 o 
  -3   0  10        2.62       19.68     15.21 o 
  -2   0  10       91.37       99.23     27.74 o 
  -4   1  10        7.20        8.10     10.50 o 
  -3   1  10      406.14      357.58     16.77 o 
                                                 
